# Supplementary material for: Integrative analysis of a cancer somatic mutome
Source: Mol Cancer. 2007 Feb 5;6:13. doi: 10.1186/1476-4598-6-13 (PMC1797053; doi:10.1186/1476-4598-6-13)
Supplement: Additional File 1 — LOH analyses results. [file 1476-4598-6-13-S1.xls]

## Sheet: LOH analysis
			Loss of heterozygosity (%)
			Basal-like tumors	Non basal-like tumors	BRCA1 tumors	All tumors
Gene	Chromosome	CCDS assembly position build Hs35.1 (bp)	(n = 18)	(n = 20)	(n = 4)	(n = 42)
CENTB1	17	7180777 - 7195437	88	65	75	76
TP53	17	7513651 - 7520636	88	65	75	76
DNAH9	17	11442540 - 11813568	88	60	75	73
MYH1	17	10336457 - 10360683	88	60	75	73
BRCA1	17	38451220 - 38529638	77	25	100	61
FLJ10458	17	30483568 - 30493406	77	40	75	59
PPM1E	17	54188357 - 54413173	72	35	100	57
ZFYVE26	14	67284905 - 67352432	83	30	25	52
DDX10	11	108041090 - 108316359	61	30	100	50
SYNE2	14	63612463 - 63761996	83	20	25	47
RNU3IP2	3	51942561 - 51950922	55	35	75	47
SIX4	14	60249877 - 60260481	83	20	25	47
PFC	X	47239927 - 47245496	72	15	100	47
AMFR	16	54954321 - 55016739	50	45	50	47
MRE11A	11	93792938 - 93865614	61	25	100	45
KTN1	14	55148519 - 55217160	77	20	25	45
DNASE1L3	3	58153453 - 58171672	50	35	75	45
COL7A1	3	48576842 - 48607595	50	35	75	45
FLNB	3	57969331 - 58131528	50	35	75	45
PRPS1	X	106678003 - 106699406	66	20	75	45
ALS2CL	3	46687477 - 46705933	50	30	75	42
RASGRF2	5	80292313 - 80557344	61	15	100	42
KIAA0999	11	116222321 - 116474166	55	20	100	42
LOC283849	16	65775797 - 65781079	44	40	50	42
PCDHB15	5	140605330 - 140607693	66	10	100	42
SORL1	11	120828250 - 121005481	55	20	100	42
TECTA	11	120478584 - 120566724	55	20	100	42
STARD8	X	67719237 - 67727284	61	15	100	42
MAGEE1	X	75431023 - 75433896	61	15	75	40
CMYA1	3	39200408 - 39205939	50	25	75	40
CNTN6	3	1164692 - 1420101	55	20	75	40
ITGA9	3	37468869 - 37835483	50	25	75	40
DBN1	5	176817039 - 176833127	55	15	100	40
BGN	X	152290936 - 152294749	61	15	75	40
C22orf19	22	28228999 - 28269689	27	35	100	38
MTMR3	22	28691602 - 28746343	27	35	100	38
EGFL6	X	13347637 - 13410870	61	10	75	38
CHD5	1	6100605 - 6174348	38	25	100	38
LRBA	4	151544478 - 152293398	61	10	75	38
C14orf155	14	44043462 - 44045939	66	10	25	35
MGC24047	1	16076104 - 16078146	38	25	75	35
RAP1GA1	1	21669518 - 21691830	38	25	75	35
GSN	9	121141693 - 121174434	55	10	50	33
SPTAN1	9	128408573 - 128475166	55	10	50	33
GGA1	22	36329367 - 36353217	33	30	50	33
TMPRSS6	22	35786619 - 35824078	33	30	50	33
MAP3K6	1	27366023 - 27377229	38	20	50	30
GAB1	4	144615946 - 144747946	50	5	75	30
AEGP	9	137022705 - 137030891	55	10	25	30
EHMT1	9	137886922 - 138005241	55	10	25	30
NUP214	9	131030645 - 131138427	55	10	25	30
SBNO1	12	122305334 - 122359867	38	20	50	30
TCF1	12	119879291 - 119901714	38	20	50	30
KIAA1632	18	41691811 - 41750048	44	15	50	30
KIAA0427	18	44399934 - 44639927	38	15	50	28
ABCB8	7	150163250 - 150180083	38	15	50	28
ADAM12	10	127695837 - 128066703	38	15	50	28
ARHGEF4	2	131522262 - 131637493	33	15	50	26
SP110	2	230859344 - 230907146	44	10	25	26
ATP8B1	18	53466717 - 53550036	38	10	50	26
HDLBP	2	241889005 - 241926273	38	10	25	23
NRCAM	7	107384305 - 107474458	27	15	50	23
OBSCN	1	224706219 - 224855190	27	20	25	23
FLJ40869	2	17862838 - 17884833	38	15	0	23
HDAC4	2	239711046 - 240010647	38	10	25	23
LRRFIP1	2	238383098 - 238454782	38	10	25	23
NCB5OR	6	84630639 - 84726315	33	20	0	23
PRPF4B	6	3966658 - 4005848	38	0	75	23
SERPINB1	6	2778840 - 2785818	38	0	75	23
MYOD1	11	17697905 - 17699630	27	20	25	23
CDH20	18	57308766 - 57372907	38	10	25	23
PKDREJ	22	44972976 - 44979737	22	25	25	23
KPNA5	6	117109190 - 117160178	27	25	0	23
ABCB10	1	225960660 - 226001133	22	20	25	21
NUP133	1	225884385 - 225950730	22	20	25	21
ZCSL3	11	31348874 - 31408523	38	10	0	21
MACF1	1	39218983 - 39620558	22	20	25	21
RGL1	1	180442949 - 180627082	33	10	25	21
OTOF	2	26594543 - 26693089	38	10	0	21
XDH	2	31470474 - 31549182	38	10	0	21
CDH10	5	24523528 - 24629355	33	0	75	21
GPNMB	7	23059716 - 23087082	16	15	75	21
CENTG1	12	56406601 - 56422120	38	0	50	21
GLI1	12	56143741 - 56152110	38	0	50	21
INHBE	12	56135586 - 56136897	38	0	50	21
CYP1A1	15	72799882 - 72802490	27	10	50	21
APC2	19	1404000 - 1421211	27	15	25	21
NCOA6	20	32766786 - 32833818	33	5	50	21
PTPN14	1	210919659 - 211026540	22	20	25	21
HOXA3	7	26920773 - 26923498	16	15	75	21
ACADM	1	75902493 - 75940468	22	20	0	19
SLC6A3	5	1447849 - 1496311	22	5	75	19
SEMA5B	3	124112519 - 124162799	16	20	25	19
PHACS	11	44045753 - 44061917	33	10	0	19
ZFP64	20	50134502 - 50241581	33	5	25	19
RAPH1	2	204129665 - 204185581	27	5	25	16
NALP8	19	61151080 - 61191090	22	5	50	16
RASAL2	1	174795338 - 175174030	22	10	25	16
BCL11A	2	60591360 - 60692055	27	10	0	16
GALNT5	2	157940102 - 157993367	22	10	25	16
COL19A1	6	70646180 - 70973698	22	15	0	16
KIAA0934	10	313264 - 725517	16	10	50	16
VEPH1	3	158461624 - 158695839	11	10	75	16
SLC9A2	2	102694825 - 102783465	22	5	25	14
GRIN2D	19	53593461 - 53639005	22	5	25	14
PLEKHA8	7	29841618 - 29903030	16	5	50	14
RFX2	19	5945845 - 5998506	16	15	0	14
IRTA2	1	154298537 - 154335224	16	10	25	14
FLJ13479	16	30979889 - 30983280	22	0	50	14
THBS3	1	151978704 - 151990739	11	10	25	11
COL11A1	1	103055595 - 103285754	22	5	0	11
CUBN	10	16906979 - 17211769	11	10	25	11
ABCA3	16	2266675 - 2316467	16	0	50	11
ASL	7	64985218 - 65002048	5	0	75	9
CIC	19	47480696 - 47491182	11	10	0	9
ICAM5	19	10261719 - 10268291	5	15	0	9
KEAP1	19	10458327 - 10471708	5	15	0	9
SULF2	20	45720512 - 45819513	22	0	0	9
ZNF569	19	42595338 - 42627662	5	10	0	7
ZNF318	6	43412873 - 43441014	16	0	0	7
SCNN1B	16	23267421 - 23299622	16	0	0	7
CNNM4	2	96848754 - 96897127	16	0	0	7
