# Supplementary material for: Integrative analysis of a cancer somatic mutome
Source: Mol Cancer. 2007 Feb 5;6:13. doi: 10.1186/1476-4598-6-13 (PMC1797053; doi:10.1186/1476-4598-6-13)
Supplement: Additional File 2 — CN analyses results. [file 1476-4598-6-13-S2.xls]

## Sheet: CN analysis
			Average copy number
			Healthy breast tissue	Basal-like tumors	Non basal-like tumors	BRCA1 tumors	All tumors
Gene	Chromosome	CCDS assembly position build Hs35.1 (bp)	(n = 36)	(n = 18)	(n = 20)	(n = 4)	(n = 42)
RGL1	1	180442949 - 180627082	1.93083	3.00944	3.22075	2.17625	3.03071
KIAA0934	10	313264 - 725517	1.99875	3.14	2.9305	1.54125	2.88798
GAB1	4	144615946 - 144747946	1.94639	2.43028	3.29425	2.46125	2.88274
IRTA2	1	154298537 - 154335224	1.95917	3.01	2.86625	2.035	2.84869
CUBN	10	16906979 - 17211769	1.94125	2.70194	2.625	3.82	2.77179
CDH10	5	24523528 - 24629355	1.965	2.28333	3.199	2.36375	2.72702
PTPN14	1	210919659 - 211026540	1.94819	2.8475	2.6975	1.83875	2.68
ABCB8	7	150163250 - 150180083	1.95417	2.31194	3.04125	2.215	2.65
OTOF	2	26594543 - 26693089	1.97306	2.5325	2.8495	2.175	2.6494
FLJ40869	2	17862838 - 17884833	1.95875	2.53167	2.8115	2.22375	2.63559
PLEKHA8	7	29841618 - 29903030	1.95611	2.40917	2.8835	2.3	2.62464
ABCB10	1	225960660 - 226001133	1.93472	2.78139	2.5755	1.985	2.6075
NUP133	1	225884385 - 225950730	1.93472	2.78139	2.5755	1.985	2.6075
XDH	2	31470474 - 31549182	1.9475	2.45167	2.6055	2.5975	2.53881
RASAL2	1	174795338 - 175174030	1.95889	2.67056	2.51425	1.8925	2.52202
OBSCN	1	224706219 - 224855190	1.95792	2.83444	2.41025	1.42875	2.49857
BRCA1	17	38451220 - 38529638	1.96764	2.2725	2.827	1.83375	2.49476
ZFP64	20	50134502 - 50241581	1.91347	2.35972	2.64775	2.19625	2.48131
VEPH1	3	158461624 - 158695839	1.91167	2.63444	2.39325	2.1625	2.47464
ZNF318	6	43412873 - 43441014	1.97181	2.79806	2.316	1.7425	2.46798
ACADM	1	75902493 - 75940468	1.93472	2.35139	2.523	2.52	2.44917
KPNA5	6	117109190 - 117160178	1.96472	2.70556	2.19775	2.435	2.43798
APC2	19	1404000 - 1421211	1.9375	2.42111	2.389	2.535	2.41667
THBS3	1	151978704 - 151990739	1.95514	2.84167	2.241	1.34625	2.41321
SCNN1B	16	23267421 - 23299622	1.97069	2.21556	2.4705	2.65125	2.37845
ABCA3	16	2266675 - 2316467	1.91694	2.19083	2.5555	2.335	2.37821
COL19A1	6	70646180 - 70973698	1.92028	2.39333	2.35225	2.34	2.36869
PPM1E	17	54188357 - 54413173	1.96153	2.26333	2.56375	1.81875	2.36405
GALNT5	2	157940102 - 157993367	1.97444	2.35194	2.3335	2.44125	2.35167
COL11A1	1	103055595 - 103285754	1.90931	2.11167	2.51	2.58625	2.34655
RAPH1	2	204129665 - 204185581	1.95292	2.26778	2.5295	1.775	2.34548
SP110	2	230859344 - 230907146	1.95264	2.13667	2.62875	1.67375	2.32691
ADAM12	10	127695837 - 128066703	1.97125	2.28917	2.467	1.64625	2.31262
BCL11A	2	60591360 - 60692055	1.92958	2.42778	2.28475	1.92625	2.3119
RFX2	19	5945845 - 5998506	1.93556	2.42639	2.23125	2.1725	2.30929
GPNMB	7	23059716 - 23087082	1.97667	2.37417	2.44125	1.31875	2.30559
NCOA6	20	32766786 - 32833818	1.92583	2.38056	2.38975	1.46375	2.29762
CNTN6	3	1164692 - 1420101	1.94931	2.09278	2.4755	2.31	2.29571
GSN	9	121141693 - 121174434	1.91819	1.97167	2.58425	2.2925	2.29393
SYNE2	14	63612463 - 63761996	1.90514	1.88944	2.74675	1.8125	2.29036
PFC	X	47239927 - 47245496	1.93472	1.99583	2.72175	1.35	2.28
CENTG1	12	56406601 - 56422120	1.88736	2.06583	2.6725	1.2725	2.27917
NRCAM	7	107384305 - 107474458	1.91861	2.24639	2.32875	2.10875	2.2725
ARHGEF4	2	131522262 - 131637493	1.96792	2.26694	2.384	1.73875	2.27238
ICAM5	19	10261719 - 10268291	1.93875	2.35056	2.16325	2.30875	2.25738
KEAP1	19	10458327 - 10471708	1.93875	2.35056	2.16325	2.30875	2.25738
CMYA1	3	39200408 - 39205939	1.97417	2.09889	2.54225	1.4	2.24345
PRPF4B	6	3966658 - 4005848	1.94972	2.16972	2.3405	2.0025	2.23512
SIX4	14	60249877 - 60260481	1.97444	1.75222	2.714	1.8175	2.21643
STARD8	X	67719237 - 67727284	1.95903	1.78111	2.602	2.17375	2.2094
DDX10	11	108041090 - 108316359	1.96111	1.98083	2.4905	1.8025	2.20655
SERPINB1	6	2778840 - 2785818	1.96861	2.21972	2.3235	1.49875	2.20048
SEMA5B	3	124112519 - 124162799	1.95278	2.19472	2.19125	2.23375	2.19679
SULF2	20	45720512 - 45819513	1.93528	2.18333	2.38575	1.30125	2.19571
C14orf155	14	44043462 - 44045939	1.95597	1.80944	2.554	2.115	2.1931
GLI1	12	56143741 - 56152110	1.93861	1.90639	2.5195	1.8375	2.19179
INHBE	12	56135586 - 56136897	1.93861	1.90639	2.5195	1.8375	2.19179
SLC9A2	2	102694825 - 102783465	1.95028	2.20861	2.20875	1.72875	2.16298
KIAA1632	18	41691811 - 41750048	1.9325	2.16	2.2685	1.5925	2.15762
ASL	7	64985218 - 65002048	1.94278	2.24861	2.2655	1.14125	2.15119
CDH20	18	57308766 - 57372907	1.95903	2.19278	2.15	1.88875	2.14345
ITGA9	3	37468869 - 37835483	1.97444	2.09917	2.33075	1.18	2.1219
ZFYVE26	14	67284905 - 67352432	1.92569	1.72306	2.53	1.84375	2.11881
CNNM4	2	96848754 - 96897127	1.91639	2.28889	2.056	1.595	2.11191
ATP8B1	18	53466717 - 53550036	1.97556	2.15861	2.16175	1.465	2.09405
HOXA3	7	26920773 - 26923498	1.9725	2.1875	2.08175	1.7225	2.09286
CIC	19	47480696 - 47491182	1.93708	2.11917	2.235	1.25	2.09155
ZNF569	19	42595338 - 42627662	1.93347	2.15889	2.195	1.23125	2.08774
ZCSL3	11	31348874 - 31408523	1.93667	2.00944	2.10675	2.1075	2.06512
EGFL6	X	13347637 - 13410870	1.92	1.73667	2.36375	2.04875	2.065
TCF1	12	119879291 - 119901714	1.94694	1.99667	2.1835	1.66875	2.05441
PHACS	11	44045753 - 44061917	1.90667	2.20056	2.0705	1.1275	2.03643
MAGEE1	X	75431023 - 75433896	1.96083	1.79361	2.332	1.62875	2.03429
RASGRF2	5	80292313 - 80557344	1.96208	1.6375	2.507	1.42375	2.03119
TMPRSS6	22	35786619 - 35824078	1.94431	2.09333	2.05025	1.64625	2.03024
NUP214	9	131030645 - 131138427	1.95819	1.91083	2.35325	0.93875	2.02893
CYP1A1	15	72799882 - 72802490	1.95056	2.08972	2.01725	1.7425	2.02214
LRBA	4	151544478 - 152293398	1.94806	1.98472	2.1275	1.63	2.01893
SPTAN1	9	128408573 - 128475166	1.95486	1.92556	2.29475	1.025	2.01559
KTN1	14	55148519 - 55217160	1.96014	1.74056	2.21325	2.2225	2.01155
MACF1	1	39218983 - 39620558	2.01403	2.12222	1.95025	1.76125	2.00595
SLC6A3	5	1447849 - 1496311	1.96458	2.03639	2.05925	1.435	1.99
NCB5OR	6	84630639 - 84726315	1.88792	2.22861	1.8735	1.43625	1.98405
NALP8	19	61151080 - 61191090	1.96306	2.04889	2.00775	1.57125	1.98381
LOC283849	16	65775797 - 65781079	1.95861	1.99306	2.06825	1.5025	1.98214
C22orf19	22	28228999 - 28269689	1.94	2.0975	1.94475	1.565	1.97405
MTMR3	22	28691602 - 28746343	1.94	2.0975	1.94475	1.565	1.97405
MGC24047	1	16076104 - 16078146	1.93139	2.10667	2.0125	1.1275	1.96857
GGA1	22	36329367 - 36353217	1.93972	2.05083	1.95	1.585	1.95845
BGN	X	152290936 - 152294749	2.01528	1.64444	2.2225	1.945	1.94833
PRPS1	X	106678003 - 106699406	1.96833	1.69056	2.2335	1.655	1.94571
CHD5	1	6100605 - 6174348	1.91542	2.04944	2.01025	1.15125	1.94524
KIAA0427	18	44399934 - 44639927	1.99417	2.07028	2.04775	0.8425	1.94262
SORL1	11	120828250 - 121005481	1.98889	1.77833	2.15025	1.6425	1.9425
FLJ13479	16	30979889 - 30983280	1.93944	1.945	2.035	1.40875	1.93679
SBNO1	12	122305334 - 122359867	1.92806	1.88417	2.08175	1.23125	1.91607
MAP3K6	1	27366023 - 27377229	1.95097	2.02583	1.90025	1.475	1.91357
COL7A1	3	48576842 - 48607595	1.9	1.89639	2.01675	1.42125	1.90845
DBN1	5	176817039 - 176833127	1.96889	1.86583	2.08325	1.18	1.90405
PKDREJ	22	44972976 - 44979737	1.97389	2.06722	1.8785	1.11625	1.88679
KIAA0999	11	116222321 - 116474166	1.95069	1.82	2.08025	1.11375	1.87667
LRRFIP1	2	238383098 - 238454782	1.90028	2.01056	1.936	0.885	1.86786
MRE11A	11	93792938 - 93865614	1.94306	1.83028	2.0325	1.17625	1.86429
DNASE1L3	3	58153453 - 58171672	1.92069	1.79806	2.107	0.91375	1.86095
FLNB	3	57969331 - 58131528	1.92069	1.79806	2.107	0.91375	1.86095
MYOD1	11	17697905 - 17699630	1.97278	1.84944	2.005	1.18375	1.86012
GRIN2D	19	53593461 - 53639005	1.93597	1.96167	1.90725	1.0175	1.84583
HDAC4	2	239711046 - 240010647	1.93306	1.99083	1.927	0.69375	1.83691
ALS2CL	3	46687477 - 46705933	1.875	1.83111	1.936	1.35375	1.8356
TECTA	11	120478584 - 120566724	1.96236	1.71583	1.9965	1.45125	1.82429
FLJ10458	17	30483568 - 30493406	1.95111	1.83806	1.79525	1.905	1.82405
DNAH9	17	11442540 - 11813568	1.98181	1.73667	1.918	1.7325	1.82262
RAP1GA1	1	21669518 - 21691830	1.96	1.9775	1.85325	0.935	1.81905
CENTB1	17	7180777 - 7195437	1.95069	1.83611	1.81725	1.63875	1.80833
TP53	17	7513651 - 7520636	1.95069	1.83611	1.81725	1.63875	1.80833
RNU3IP2	3	51942561 - 51950922	1.92972	1.83417	1.9075	1.17375	1.80619
PCDHB15	5	140605330 - 140607693	1.93958	1.65972	2.066	1.0975	1.79964
HDLBP	2	241889005 - 241926273	1.92306	1.93028	1.8455	0.565	1.75988
AEGP	9	137022705 - 137030891	1.97944	1.71778	1.901	0.8325	1.72071
EHMT1	9	137886922 - 138005241	1.97944	1.71778	1.901	0.8325	1.72071
MYH1	17	10336457 - 10360683	1.94278	1.6525	1.77875	1.485	1.69667
AMFR	16	54954321 - 55016739	1.94222	1.71611	1.57	0.9275	1.58679
