# Supplementary material for: Integrative analysis of a cancer somatic mutome
Source: Mol Cancer. 2007 Feb 5;6:13. doi: 10.1186/1476-4598-6-13 (PMC1797053; doi:10.1186/1476-4598-6-13)
Supplement: Additional File 3 — Cox regression analyses of non-validated mutome genes using the Hu et al. [13] data set. [file 1476-4598-6-13-S3.xls]

## Sheet: PROGNOSIS_ValidatedSet
		Hu et al., data set
GeneID	Gene symbol	HR	Adjusted HR	p-value	Adjusted p-value
713	C1QB	0.56	0.58	0.0453885	0.0621122
865	CBFB	4.09	2.24	0.000393969	0.0330128
1073	CFL2	3.62	2.19	0.000659338	0.0215013
4100	MAGEA1	3.61	2.8	0.000324871	0.00737899
4103	MAGEA4	1.66	1.47	2.42066e-05	0.00131493
4771	NF2	3.92	2.97	0.00275133	0.0177905
4843	NOS2A	7.48	4.37	0.00376414	0.0387247
6559	SLC12A3	4.58	5.15	0.0390547	0.0412587
8076	MFAP5	0.58	0.57	0.00878222	0.0247397
9369	NRXN3	0.24	0.43	0.00130067	0.0415022
11108	PRDM4	0.31	0.34	0.0145998	0.0369899
11129	SFRS16	0.34	0.4	0.0210818	0.044877
22844	FRMPD1	7.52	10.17	0.0239862	0.0462592
23626	SPO11	15.12	13.12	0.00843628	0.0104975
29942	PURG	3.71	3.05	0.0416759	0.0626796
51112	TTC15	0.29	0.36	0.00493394	0.0253452
51314	TXNDC3	0.14	0.1	0.00834538	0.006797
58189	WFDC1	1.84	1.51	0.00286296	0.039512
221393	GPR115	27.96	21.74	0.00541057	0.0290998
