# Supplementary material for: Integrative analysis of a cancer somatic mutome
Source: Mol Cancer. 2007 Feb 5;6:13. doi: 10.1186/1476-4598-6-13 (PMC1797053; doi:10.1186/1476-4598-6-13)
Supplement: Additional File 4 — Functional relationships in the mutome network model. [file 1476-4598-6-13-S4.xls]

## Sheet: Functional relationships
Protein binary interactions		Similar LOH profiles		Similar expression profiles		Similar CN profiles (same chr.)		Similar CN profiles (different chr.)
GeneID	GeneID	GeneID	GeneID	GeneID	GeneID	GeneID	GeneID	GeneID	GeneID
5451	142	5451	343450	5451	286	2074	267004	1523	6499
2074	7157	5451	5788	5451	5435	57595	139728	1523	81797
142	7157	2074	267004	5451	6683	10142	11179	1523	7923
142	3551	142	23528	5451	6950	10142	7472	1523	8368
142	23054	142	5788	5451	7092	10142	10371	2568	55296
3551	8518	57595	139728	5451	7150	10142	253012	2568	8887
1523	5925	10142	81628	5451	9381	1523	81628	2568	10558
4627	4790	10142	10371	5451	9754	1523	64101	2568	4007
1386	5603	10142	253012	5451	9901	1523	221914	2568	3032
1386	5925	10142	221914	5451	10160	1523	170575	23245	159195
1386	7329	10142	9031	5451	10480	1523	155061	23245	7150
2071	7157	1523	81628	5451	23387	2568	117156	23245	8887
23650	23650	1523	221914	5451	23522	3957	6899	23245	4763
23650	84445	171019	55521	5451	51112	3957	6721	23245	3032
6811	7157	171019	117156	5451	51433	3957	6122	23245	11250
6811	7917	171019	80230	5451	51564	3957	5902	23245	2568
6197	2906	171019	5295	5451	55183	3957	5880	23245	60509
6709	286	171019	9260	5451	55746	3957	5625	23245	1144
6709	6549	171019	4695	5451	55818	3957	5435	51702	7453
6709	2906	171019	23286	5451	57492	3957	56666	51702	10579
999	5784	171019	23061	5451	65125	3957	4627	51702	55342
2335	2934	171019	3101	5451	130872	3957	85377	5916	9056
2335	164656	171019	2916	11309	713	3957	113828	5916	2817
4654	5925	171019	64396	11309	2350	3957	91289	9940	54600
4654	2033	171019	2568	11309	3101	23245	203328	9940	55296
5187	8864	171019	56929	11309	3141	23245	10558	115352	150483
5187	8914	171019	64411	11309	3689	55245	81502	115352	55818
5562	2898	171019	79770	11309	6772	51702	80818	56647	54600
6927	5451	54600	2817	11309	6916	51702	8718	56647	55296
6927	2033	2568	55521	11309	23179	51702	23673	56647	11250
7329	9726	2568	117156	142	103	51702	23013	56647	2568
7329	9260	2568	80230	142	8443	51702	6342	56647	9940
7329	23650	2568	5295	142	23456	51702	6007	56647	8886
1294	2335	2568	9260	142	55746	51702	23352	56647	1144
4763	2906	2568	4695	142	64801	51702	5351	60509	7150
6005	286	2568	23286	3551	3069	51702	54991	60509	8887
4792	4790	2568	23061	3551	6950	127795	4919	60509	5335
4792	3551	2568	3101	3551	10160	127795	5563	60509	3772
4792	8518	2568	2916	3551	23522	10045	10975	5364	55296
4792	7157	2568	64396	3551	51112	10045	148022	55296	54600
4792	5295	3957	7494	54475	24	10045	11018	6499	81628
4790	9908	3957	6721	54475	1144	10045	113179	374955	7453
4790	3551	3957	6122	54475	2166	10045	26528	374955	10579
4790	9093	3957	5880	54475	3758	10045	91304	374955	55342
4790	142	3957	9647	54475	55296	4627	6721	374955	138883
7150	7157	3957	5435	54475	56180	4627	6122	374955	4702
7150	6426	3957	56666	57595	1543	4627	5880	124989	80818
7150	23054	3957	4771	57595	2538	4627	5435	124989	348793
7150	7329	3957	4627	57595	3141	4627	56666	124989	7453
1453	5187	3957	85377	57595	3689	4627	91289	124989	8718
1453	10142	3957	113828	57595	7007	23522	159195	124989	55342
1453	8864	3957	91289	57595	7157	1386	29789	124989	23013
1453	1857	23245	203328	57595	8897	56180	6872	124989	6342
2033	23054	23245	6834	57595	9381	56180	6567	124989	5351
2033	10579	23245	55342	57595	11227	56180	79836	124989	51702
2033	7329	23245	8636	57595	23224	56180	10178	124989	138883
2033	55728	23245	10558	57595	51564	79849	23650	124989	4702
672	5451	23245	138883	57595	57178	4100	139728	124989	374955
672	675	23245	4702	57595	60509	4100	57595	124989	337977
672	595	23245	8518	57595	64778	4100	4103	124989	337975
672	7157	23245	2218	57595	65125	9940	5364	124989	2814
672	4790	23245	84814	10142	343	9940	5210	124989	2517
672	5925	51702	80818	10142	1008	115352	257044	124989	374977
672	6772	51702	8718	10142	1373	115352	57657	90853	84215
672	2033	51702	23673	10142	1523	56647	10579	8718	54600
672	63967	51702	23013	10142	1909	56647	57715	221914	6499
7917	8518	51702	6007	10142	2167	56647	84445	221914	81797
4897	23499	51702	23352	10142	2568	56647	9118	221914	7923
3991	2167	51702	5351	10142	2804	56647	55760	221914	8368
3689	7087	51702	54991	10142	3456	56647	51076	221914	3032
57692	1837	55614	54498	10142	3728	26528	10975	999	11179
2934	9564	127795	6342	10142	3741	26528	113179	999	221074
2521	2906	127795	5563	10142	3841	3772	337975	27333	10451
1911	7329	127795	4802	10142	3973	51763	64359	117153	4790
5295	5925	127795	10489	10142	4919	2120	7450	2218	5916
5295	7010	10045	10975	10142	4948	2120	50838	2218	8864
5295	6549	10045	148022	10142	5009	2120	1911	2218	55728
5295	8038	10045	11018	10142	5562	2120	8076	2218	51350
5295	9564	10045	113179	10142	6653	2120	55110	2218	2817
5295	8471	10045	26528	10142	6775	64699	386681	10579	7453
5295	2549	10045	91304	10142	7223	64699	3689	164781	8887
5295	116986	5916	8914	10142	7267	1974	132112	8886	55760
5295	10451	4627	7494	10142	7498	1974	5984	23013	7453
5788	914	4627	6721	10142	8518	1974	131408	23013	10579
3728	999	4627	91179	10142	8897	1974	55214	23013	55342
3728	5784	4627	6122	10142	10016	4440	6249	203328	8914
2906	9118	4627	5902	10142	10160	84166	6559	84814	2817
4734	55728	4627	5880	10142	22843	9668	6203	4763	10558
325	2335	4627	9647	10142	23678	9668	4696	2028	127795
325	325	4627	5435	10142	26269	9668	338321	2028	51361
116113	93986	4627	4771	10142	51533	9668	3809	84445	7453
595	6872	132112	348793	10142	51702	60509	6683	84445	23352
595	10270	132112	2814	10142	53820	60509	3032	4790	55183
595	2033	79677	51112	10142	54600	60509	80304	10371	6775
595	5925	79677	6683	10142	54726	6811	79842	10371	6772
23054	5925	23522	159195	10142	55342	24	84146	337975	7453
2064	5295	23522	114815	10142	55728	24	9411	337975	10579
2064	5335	23522	57178	10142	57554	5429	340205	337975	203328
2064	3728	23522	5464	10142	57715	5429	54210	337975	55342
2064	4771	1386	7145	10142	79674	5429	6499	337975	10558
148	649	1386	50485	10142	79677	374955	80818	337975	23013
4771	4771	1386	6508	10142	84033	374955	8718	337975	6499
9564	10045	1386	5270	10142	259282	374955	23673	337975	6342
3983	81628	1386	55183	10142	282973	374955	23013	337975	23352
1756	1837	1386	29789	1523	1608	374955	6342	337975	94005
6653	26088	1386	2335	1523	2166	374955	6007	337975	51702
6338	4734	1386	164781	1523	3456	374955	23352	337975	138883
4928	55746	1386	1373	1523	3741	374955	5351	337975	81797
4928	2033	1386	1144	1523	3973	374955	51702	337975	4843
5464	7157	56180	7547	1523	4919	374955	90529	337975	4763
6508	286	56180	6872	1523	4948	374955	54991	337975	4702
6426	8899	56180	6322	1523	5009	9282	404281	337975	374955
103	3069	56180	79836	1523	5562	9282	5638	5351	84215
6721	2033	56180	139728	1523	6653	9282	5009	5351	55342
6721	7329	56180	5358	1523	6775	9282	4128	54848	55183
649	1294	56180	57595	1523	7010	9282	4007	54848	3908
6872	2957	56180	10178	1523	7267	9282	1654	27122	203328
287	4897	56180	4810	1523	10016	124989	284119	55818	257044
287	84033	56180	55613	1523	10160	124989	94005	138883	9726
5925	5925	56180	4103	1523	10580	124989	4843	138883	7453
5925	6872	56180	4100	1523	10916	124989	4763	138883	8914
4103	150483	56180	1260	1523	23678	124989	3728	138883	23013
5335	5338	56180	554	1523	53820	124989	2538	138883	5351
5335	2263	79849	23650	1523	54600	8542	6721	138883	51702
5335	4916	79849	84881	1523	54726	8542	6122	1654	6775
5335	2549	4100	139728	1523	55342	8542	5880	1654	6772
5335	116986	4100	57595	1523	56180	8542	5435	79770	7556
5335	10451	4100	4103	1523	57715	8542	56666	79770	7453
6772	55250	9940	9901	1523	84033	8542	4627	79770	8914
6772	7329	9940	5364	9901	34	8542	85377	79770	55342
50937	91653	9940	51533	9901	286	8542	113828	79770	10558
8864	8914	9940	5210	9901	7267	8542	3957	79770	7355
7157	7157	9940	54995	9901	9381	8542	2033	79770	80324
7157	7329	9940	8320	9901	9754	8542	91289	79770	138883
7157	675	115352	6944	9901	26269	8542	26286	79770	4702
7157	1453	115352	6504	9901	51076	130872	3973	79770	337977
7157	2033	115352	5451	9901	51112	130872	23301	79770	337975
675	56647	115352	317772	9901	65125	23301	6683	79770	80018
286	84033	115352	57657	7498	343	23301	3973	79770	1990
		30849	11139	7498	1523	8718	80818	30818	115352
		30849	55254	7498	1909	8718	54991	7917	81628
		56647	10579	7498	2167	432	5338	7917	337977
		56647	5407	7498	3456	432	5187	7917	337975
		56647	2263	7498	3741	432	116840	7917	221914
		56647	55760	7498	3841	6197	404281	7917	23127
		56647	282973	7498	3973	6197	6322	7917	1523
		26528	10975	7498	4919	9635	6342	283310	55015
		26528	113179	7498	4948	317772	6944	283310	117153
		3772	64699	7498	5009	10058	7145	151636	54600
		3772	386681	7498	5562	10058	6508	151636	6342
		3772	3689	7498	6653	2814	348793	151636	337977
		51763	64359	7498	6775	221914	81628	151636	337975
		2120	50838	7498	7010	221914	64101	151636	374977
		2120	1911	7498	7267	999	51388	151636	124989
		2120	8076	7498	10016	10712	5451	60370	23013
		2120	55110	7498	10160	10712	257044	60370	51702
		64699	386681	7498	10580	10712	317772	60370	374955
		64699	3689	7498	22843	10712	57657	55216	117153
		1974	348793	7498	23678	10712	115352	51076	8914
		1974	132112	7498	26269	2335	50485	51076	337975
		1974	5984	7498	51533	1798	23650	51076	80018
		1974	131408	7498	53820	1798	79849	3991	6614
		1974	23101	7498	54600	54210	340205	51433	337975
		1974	55214	7498	54726	27333	10051	10558	8914
		1974	2814	7498	55342	2705	6872	4702	9726
		1974	27333	7498	55728	2705	6567	4702	7453
		1974	8087	7498	57554	2705	10178	4702	8914
		1974	64778	7498	57715	2705	55613	4702	23013
		4440	7556	7498	79674	2705	56180	4702	5351
		4440	6249	7498	84033	2705	10916	4702	51702
		4440	80324	7498	282973	2705	8471	23352	7453
		27340	80018	54600	1472	2705	2986	23352	8887
		84166	6559	54600	2166	25824	741	23352	57715
		9668	84215	54600	2167	117153	55015	337977	80818
		9668	6203	54600	3456	27037	6899	337977	54600
		9668	4696	54600	3741	27037	91179	337977	8914
		9668	338321	54600	4919	27037	5902	337977	10579
		9668	3809	54600	5009	27037	5880	337977	203328
		6322	7547	54600	5990	27037	5625	337977	55342
		6322	404281	54600	6322	27037	9647	337977	10558
		6322	6872	54600	7010	27037	5435	337977	23013
		6322	7355	54600	7267	27037	85377	337977	6499
		6322	6567	54600	7450	27037	3957	337977	6342
		6322	139728	54600	10160	58189	23174	337977	23352
		6322	57595	54600	23352	9093	7627	337977	5351
		6322	4103	54600	23678	9093	7329	337977	94005
		6322	4100	54600	26269	221458	340205	337977	51702
		6322	1260	54600	51533	221458	54210	337977	138883
		6322	554	54600	53820	221458	6499	337977	81797
		60509	6683	54600	54726	221458	5429	337977	4843
		60509	79677	54600	55214	221458	81797	337977	4702
		60509	3973	54600	55342	221458	5603	337977	374955
		60509	3032	54600	56180	221458	7923	374977	348793
		60509	80304	54600	57535	221458	116113	374977	337977
		343	9726	54600	57554	221458	80863	374977	337975
		343	7329	54600	57715	8526	7706	374977	2814
		343	2521	54600	79674	8526	6426	374977	23163
		343	64755	54600	84033	5187	5338	6775	11179
		343	51005	54600	282973	164781	6775	6775	404281
		5364	9901	2568	3741	164781	6772	2521	55342
		6811	79842	2568	4948	164781	6508	2521	138883
		24	9411	2568	7267	164781	5270	2521	4702
		5429	340205	2568	9633	164781	11250	23127	6499
		5429	54210	2568	51388	8886	54600	23127	81797
		5429	83741	2568	53335	8886	84804	23127	7923
		5429	6005	2568	55205	8886	11250	23127	8368
		374955	80818	2568	55614	23013	80818	10564	8914
		374955	8718	2568	57447	23013	8718	10564	80018
		374955	23673	2568	57715	23013	23673	10564	1990
		374955	23013	2568	83439	23013	54991	9031	2568
		374955	6007	2568	85377	1073	4792	55342	9726
		374955	23352	2568	125228	3945	50838	55342	7453
		374955	5351	3957	9744	3945	1911	55342	8914
		374955	51702	3957	51564	3945	8076	3032	81628
		374955	90529	3957	60509	8087	132112	3032	8887
		374955	54991	3957	114788	84814	6834	3032	10558
		9282	404281	3957	115352	84814	8636	3032	3772
		9282	7355	3957	116986	7329	7627	6342	348793
		9282	6322	51702	343	23061	80230	6342	2814
		9282	6197	51702	1523	23061	9260	114788	51535
		9282	5638	51702	1909	4763	94005	10051	6775
		9282	5009	51702	2167	4763	4843	10051	6772
		9282	4810	51702	3456	9118	57715	22844	5916
		9282	55613	51702	3741	9118	84445	22844	51350
		9282	4128	51702	3973	6005	389400	5651	10451
		9282	10916	51702	4919	6005	83741	5651	10371
		9282	4007	51702	4948	10178	6872	996	80818
		9282	256714	51702	5009	10178	6567	996	348793
		9282	170062	51702	5562	10178	79836	996	7453
		9282	1756	51702	6653	85377	6899	996	8718
		9282	1654	51702	6775	85377	6721	996	55342
		124989	7706	51702	7010	85377	6122	996	23013
		124989	6426	51702	7267	85377	5902	996	6342
		124989	91608	51702	7498	85377	5880	996	5351
		124989	284119	51702	10016	85377	5625	996	51702
		124989	4763	51702	10160	85377	5435	996	138883
		124989	3728	51702	10580	85377	56666	996	4702
		124989	55876	51702	22843	85377	4627	996	374955
		124989	2538	51702	26269	85377	91289	996	337977
		8542	7494	51702	51533	11250	54600	996	337975
		8542	6721	51702	53820	11250	84804	996	2814
		8542	91179	51702	54600	5338	51763	996	2517
		8542	6122	51702	54726	83641	79723	996	374977
		8542	5902	51702	55342	83641	10276	996	80018
		8542	5880	51702	57554	83641	51182	996	151636
		8542	9647	51702	57715	84445	10579	8887	219749
		8542	5435	51702	79674	84445	10580	81797	81628
		8542	4771	51702	84033	84445	57715	389197	23352
		8542	4627	55614	1040	6122	6899	1006	7453
		8542	85377	55614	2166	6122	6721	1006	6899
		8542	113828	55614	5351	6122	56666	1006	5625
		8542	3957	55614	10916	6122	91289	7923	81628
		8542	27037	55614	53335	10371	11179	7923	337977
		8542	54584	55614	55205	10371	7472	7923	337975
		8542	2033	55614	83439	1359	10051	8368	81628
		8542	26286	127795	5784	1180	55750	8368	337977
		914	57535	127795	51533	51692	6683	8368	337975
		130872	6683	127795	54726	51692	80304	2517	337977
		130872	3973	5916	3440	55214	348793	80863	81628
		130872	3032	5916	5990	55214	132112	80863	337977
		130872	80304	5916	11250	55214	5984	80863	337975
		130872	60509	5916	57724	55214	2814	80863	221914
		130872	23301	5916	92014	55248	23528	80863	23127
		114815	159195	27255	9824	55248	5788	80863	1523
		5407	10579	27255	51533	55248	5451	5210	55296
		23301	6683	4627	2335	55248	142	51350	9056
		23301	3973	4627	5351	55248	3290	51350	8864
		23301	3032	93587	54995	157680	10940	51350	92014
		23301	80304	79677	1386	337975	337977	51350	2817
		23301	60509	79677	1894	1909	54726	1894	7472
		8718	80818	79677	2120	1909	54848	1894	10451
		8718	54991	79677	4299	357	404281	57715	7453
		432	51763	79677	7150	357	6197	55728	51533
		432	5338	79677	8907	357	10916	5506	6775
		432	5187	79677	27333	357	256714	5506	6772
		432	64359	79677	55015	357	1654	2069	164781
		432	6416	79677	55110	357	140456	1144	10579
		432	116840	79677	84146	8636	6834	1144	23352
		432	489	79677	92014	5435	6899	1144	337977
		6197	7547	79677	259282	5435	6721	1144	337975
		6197	404281	79677	286053	5435	6122	1144	2568
		6197	6872	23522	7150	5435	5902	1144	151636
		6197	7355	23522	51112	5435	5880	1144	9940
		6197	6567	23522	51564	5435	5625	1144	55760
		6197	6322	23522	55746	5435	56666	1756	117153
		6197	139728	5924	2335	5435	91289	1756	283310
		6197	57595	5924	22795	5351	80818	64755	55342
		6197	4103	5924	27122	5351	8718	64755	138883
		6197	4100	5924	219654	5351	23673	64755	4702
		6197	1260	6559	56180	5351	23013	4007	8914
		6197	554	56180	1144	5351	6342	4007	203328
		4695	55521	56180	1592	5351	6007	4007	10558
		4695	117156	56180	2166	2916	80230	7355	8914
		4695	80230	79849	271	2916	9260	7355	203328
		4695	5295	79849	1909	2916	23061	7355	10558
		4695	9260	79849	3394	2916	3101	80018	55342
		317772	6944	79849	5880	93986	11179	80018	5351
		10058	54600	79849	6775	93986	7472	80018	138883
		10058	7145	79849	9381	93986	10371	80018	4702
		10058	6775	79849	23101	93986	5506	80018	4007
		10058	6772	79849	23127	10580	10579	80018	337977
		10058	6744	79849	54726	3575	5562	80018	337975
		10058	50485	79849	55746	131408	5984	80018	124989
		10058	6508	79849	57192	50	6721	91653	6005
		10058	5270	79849	84166	50	6122	91653	57554
		10058	29789	54437	999	50	5880	2817	6834
		10058	8864	54437	4843	50	5435	2817	8636
		10058	2817	115352	3575	50	4627	375444	23236
		10058	2335	30849	3758	50	85377	375444	283310
		10058	164781	30849	51804	50	113828	64778	11179
		10058	1373	2549	1770	50	3957	64778	7472
		10058	1144	2549	23678	50	2033	64778	10451
		10058	1386	2549	65059	50	26286	64778	6775
		10058	130540	3772	343	50	8542	64778	6772
		2814	348793	3772	1756	9411	84146	64778	10371
		221914	81628	3772	3456	54848	4790	64778	55183
		221914	10371	3772	5562	54848	54726	64778	5506
		221914	253012	3772	7157	4696	6203	64778	4790
		999	23174	3772	7267	7450	65125	64778	117153
		999	58189	3772	8021	55818	83439	64778	93986
		999	4324	3772	8038	55818	150483	287	2167
		999	3394	3772	9260	51361	4919	7916	81628
		999	29109	3772	10457	51361	5563	7916	337977
		999	51388	3772	22843	51361	127795	7916	337975
		999	1006	3772	23678	114885	11139	7916	221914
		10712	6944	3772	51533	63035	6567	7916	23127
		10712	317772	3772	51702	63035	5358	7916	1523
		10712	57657	3772	53820	63035	10178	55760	54600
		10712	115352	3772	54726	63035	56180	55760	55296
		5257	79801	3772	84033	63035	51438	55760	11250
		2335	54600	219749	287	63035	8471	55760	2568
		2335	7145	219749	343	63035	2986	55760	9940
		2335	6775	219749	1073	3101	80230	23236	5562
		2335	6772	219749	1144	3101	9260	23673	84215
		2335	6744	219749	1409	3101	23061	92014	5916
		2335	50485	219749	1776	2350	9986	80304	55342
		2335	6508	219749	2120	2350	5138	80304	10558
		2335	5270	219749	2166	2350	9633	80304	138883
		2335	29789	219749	2898	138883	203328	80304	4702
		2335	8864	219749	3431	138883	55342	1406	23673
		2335	2817	219749	3440	138883	10558	1406	90853
		5100	5925	219749	3758	1654	404281	1406	5351
		2899	4802	219749	4361	1654	5009	23163	7453
		2899	10489	219749	4919	1654	4128	23163	6342
		2899	128218	219749	5990	1409	64699	23163	5351
		1798	23650	219749	6197	1409	386681	23163	337975
		1798	84881	219749	6338	1409	3689	6772	11179
		1798	79849	219749	6721	1453	2837	6772	404281
		1798	3758	219749	7059	1453	23163	5321	5270
		1798	55216	219749	7450	221074	9576	22795	117156
		54210	340205	219749	7472	56929	55521	22795	55183
		27333	10051	219749	7556	2033	6721	8864	6834
		27333	5984	219749	7570	2033	6122	8864	8636
		27333	131408	219749	8563	2033	5880	8864	5916
		27333	23101	219749	8899	2033	5435	8864	84814
		2705	7547	219749	9064	2033	4627	8455	3991
		2705	404281	219749	9462	2033	85377
		2705	6872	219749	10564	2033	113828
		2705	6567	219749	22795	2033	3957
		2705	6322	219749	23061	54584	6899
		2705	6197	219749	23224	54584	91179
		2705	79836	219749	23499	54584	5902
		2705	139728	219749	24141	54584	5880
		2705	5358	219749	26038	54584	5625
		2705	57595	219749	29109	54584	9647
		2705	10178	219749	51112	54584	5435
		2705	4810	219749	55214	54584	85377
		2705	55613	219749	55296	54584	3957
		2705	56180	219749	55521	54584	27037
		2705	10916	219749	55728	30818	150483
		2705	51438	219749	55760	30818	55818
		2705	4103	219749	56180	7917	6499
		2705	4100	219749	57492	7917	5429
		2705	4007	219749	57692	7917	81797
		2705	8471	219749	65059	7917	5603
		2705	26280	219749	83439	7917	7923
		2705	2986	219749	84215	7917	8368
		2705	1260	219749	84814	7917	116113
		2705	554	219749	125228	7917	80863
		25824	741	219749	155061	7917	221458
		25824	79842	219749	259282	283310	3747
		25824	6811	219749	267004	1767	79072
		25824	114571	2120	287	151636	348793
		25824	9986	2120	343	151636	11139
		117153	55015	2120	1144	151636	114885
		117153	4792	2120	1409	151636	55214
		117153	57447	2120	2166	151636	2814
		338323	7106	2120	2568	151636	2804
		338323	4928	2120	3758	151636	1857
		27037	7494	2120	5351	9647	91179
		27037	6899	2120	5990	9647	5902
		27037	91179	2120	6338	55876	284119
		27037	5902	2120	7450	55876	3728
		27037	5625	2120	10451	2957	9369
		27037	9647	2120	23224	8907	7171
		27037	4771	2120	54848	8907	54929
		27037	4627	2120	55296	54498	6614
		10489	6342	2120	55521	60370	10579
		10489	5563	2120	56180	60370	10580
		10489	4802	2120	64778	60370	57715
		83741	340205	2120	85377	60370	84445
		83741	54210	4440	286	60370	51076
		130540	7145	4440	5880	51076	10579
		130540	50485	4440	5990	51076	10580
		130540	6508	4440	7267	51076	57715
		130540	29789	4440	8907	51076	84445
		130540	2335	4440	9136	51076	9118
		130540	1373	4440	9381	51076	55760
		130540	1386	4440	22844	3809	6203
		58189	23174	4440	26092	3809	4696
		9093	7627	84166	713	3809	338321
		9093	7329	84166	3440	3991	339327
		8526	2837	84166	3575	3991	84215
		8526	7706	84166	9381	3991	11129
		8526	6426	84166	9744	3991	126248
		8526	284119	84166	23127	2263	10579
		8526	3728	84166	56666	51433	6249
		8526	55876	84166	115352	51433	4440
		8526	23163	84166	116986	51433	27198
		8526	2538	154043	2120	5638	404281
		8526	124989	154043	3758	5638	7355
		8526	2064	154043	54848	5638	6197
		2218	6834	154043	55296	3689	386681
		2218	55342	154043	56180	5009	404281
		2218	8636	154043	83439	5009	6197
		2218	138883	6322	1523	5009	5638
		2218	4702	6322	1756	10558	203328
		2218	8518	6322	2167	10558	55342
		2218	84814	6322	3456	4702	203328
		10579	282973	6322	3741	4702	55342
		5187	51763	6322	4919	4702	10558
		5187	5338	6322	4948	4702	138883
		5187	64359	6322	5562	58505	2028
		164781	54600	6322	6775	148789	142
		164781	7145	6322	7157	148789	26092
		164781	50485	6322	7267	148789	3290
		164781	6508	6322	7498	148789	8443
		164781	5270	6322	8021	148789	23127
		164781	29789	6322	8518	148789	55248
		164781	8864	6322	8897	23352	80818
		164781	2817	6322	9759	23352	23013
		164781	2335	6322	10016	23352	6342
		8886	11250	6322	10142	23352	6007
		8886	2071	6322	10160	8471	6872
		23013	80818	6322	22843	8471	6567
		23013	8718	6322	23678	8471	79836
		23013	23673	6322	51533	8471	5358
		23013	54991	6322	53820	8471	10178
		1073	9056	6322	54726	8471	56180
		1073	55015	6322	55342	8471	10916
		1073	22795	6322	57554	8471	51438
		1073	4792	6322	57715	374977	80818
		1073	57447	6322	79674	374977	8718
		1073	117153	6322	84033	374977	23013
		8087	5984	51804	286	374977	6342
		8087	131408	51804	343	374977	5351
		8087	23101	51804	1073	374977	51702
		4324	6559	51804	1144	374977	374955
		4324	84166	51804	2120	374977	2517
		84814	6834	51804	2166	63926	24141
		84814	8636	51804	2898	2521	9726
		7329	7627	51804	2957	5625	6899
		23061	55521	51804	3758	5625	91179
		23061	117156	51804	5990	5625	6122
		23061	80230	51804	6197	5625	5902
		23061	5295	51804	6338	5625	5880
		23061	9260	51804	6721	5625	56666
		23061	4695	51804	7556	5625	91289
		23061	23286	51804	7570	23127	5451
		29109	23174	51804	8563	23127	5321
		29109	58189	51804	9064	27198	6249
		29109	6559	51804	9411	27198	4440
		29109	84166	51804	9462	1911	65125
		29109	4324	51804	10564	1911	7450
		29109	3394	51804	22795	1911	50838
		4763	91608	51804	23224	10564	81502
		4763	284119	51804	51112	113510	4299
		4763	94005	51804	55296	55110	50838
		4763	4843	51804	55521	55110	5744
		9118	159195	51804	55760	55110	1911
		9118	10579	51804	56180	55110	8076
		9118	114815	51804	57692	55110	3945
		9118	10580	51804	84814	5788	23528
		9118	57715	51804	125228	5788	343450
		9118	27250	51804	155061	5788	6504
		9118	23522	23650	286	3728	284119
		9118	84445	23650	343	57657	5451
		2028	4790	23650	1776	57657	257044
		2028	54848	23650	2120	57657	317772
		6005	340205	23650	2166	9031	81628
		6005	54210	23650	2568	9031	10371
		6005	83741	23650	3680	9031	221914
		10178	7547	23650	3758	9031	170575
		10178	404281	23650	4919	9031	1523
		10178	6872	23650	5990	8999	9908
		10178	6567	23650	7450	81494	23528
		10178	6322	23650	7570	81494	343450
		10178	6197	23650	10564	81494	6504
		10178	79836	23650	23179	81494	5788
		10178	139728	23650	50649	81494	26092
		10178	5358	23650	53335	6504	23528
		10178	57595	23650	55205	6504	343450
		10178	4103	23650	55296	113179	10975
		10178	4100	23650	57447	55342	203328
		10178	1260	23650	57492	10270	10975
		10178	554	23650	83439	10270	148022
		85377	7494	23650	84215	10270	7171
		85377	6721	23650	125228	10270	11018
		85377	6122	23650	284119	10270	10045
		85377	5880	159195	7150	10270	57192
		85377	9647	60509	1543	10270	113179
		85377	5435	60509	2538	10270	26528
		85377	56666	60509	3758	10270	91304
		85377	4771	60509	4790	10270	8907
		85377	4627	60509	84814	3032	6683
		85377	91289	343	1144	256957	91608
		11250	284996	343	1523	325	23528
		11250	84804	343	1592	325	343450
		4792	9056	343	2166	325	6504
		4792	55015	343	3456	325	5788
		4792	22795	343	3741	325	5321
		5338	51763	343	3841	325	81494
		5338	64359	343	5009	6342	8718
		83641	79723	343	5990	6342	23013
		83641	51182	343	7267	2804	11139
		84445	114815	343	7450	2804	55254
		84445	10580	343	53820	2804	114885
		84445	57715	343	54600	116113	340205
		84445	57178	343	55521	116113	54210
		6122	7494	343	56180	116113	6499
		6122	6721	343	57715	116113	5429
		83548	11193	343	84033	116113	81797
		83548	7223	1776	287	116113	5603
		83548	5925	1776	343	116113	7923
		83548	5100	1776	435	5603	340205
		4790	93587	1776	1144	5603	54210
		10371	81628	1776	1523	5603	6499
		1359	30849	1776	2120	5603	5429
		1180	6916	1776	2166	5603	81797
		1180	55750	1776	2957	114788	2167
		1180	170575	1776	3431	6007	80818
		1180	155061	1776	3680	6007	8718
		51692	51112	1776	3758	6007	23673
		51692	79677	1776	5990	6007	23013
		57447	9056	1776	6338	26060	51533
		57447	55015	1776	6721	11177	4792
		57447	4792	1776	7059	11177	1073
		55214	348793	1776	7450	113828	6721
		55214	132112	1776	7556	113828	6122
		55214	5984	1776	9369	113828	5880
		55214	2814	1776	10564	113828	5435
		2898	64780	1776	22795	113828	4627
		2898	79694	1776	23179	113828	85377
		2898	23033	1776	23224	22844	7016
		55248	23528	1776	53335	22844	92014
		55248	343450	1776	54848	8528	64780
		55248	5788	1776	55296	136647	51314
		55248	5321	1776	55521	137872	23678
		55248	142	1776	55876	2538	284119
		55248	3290	1776	56180	2538	3728
		55248	8443	1776	83439	2538	55876
		157680	10940	1776	84814	595	9986
		157680	286053	1776	93986	595	5138
		157680	114788	1776	222389	595	9633
		79801	9726	6811	286	595	2350
		337975	7179	6811	343	79183	90203
		337975	337977	6811	1008	996	284119
		1909	54726	6811	1523	996	94005
		357	7547	6811	1756	996	4843
		357	404281	6811	1909	996	4763
		357	6872	6811	3456	996	3728
		357	7355	6811	3741	996	2538
		357	6567	6811	4919	996	124989
		357	6322	6811	4948	84899	259232
		357	6197	6811	5009	1857	131408
		357	79836	6811	5338	1857	23101
		357	5638	6811	5562	55183	6775
		357	139728	6811	5990	55183	6772
		357	5358	6811	6322	1472	81502
		357	57595	6811	6775	2166	10489
		357	5009	6811	6872	55613	6872
		357	10178	6811	7007	55613	6567
		357	4810	6811	7157	55613	10178
		357	55613	6811	7223	8887	51314
		357	56180	6811	7267	81797	6499
		357	4128	6811	7498	81797	5429
		357	10916	6811	8021	256714	404281
		357	51438	6811	8518	256714	6322
		357	4103	6811	8897	256714	6197
		357	4100	6811	10016	256714	5638
		357	4007	6811	10142	256714	5009
		357	8471	6811	10160	256714	4810
		357	26280	6811	10457	256714	10916
		357	2986	6811	10580	53820	7267
		357	2705	6811	22843	53820	3141
		357	256714	6811	23352	713	80818
		357	170062	6811	23678	713	23673
		357	1756	6811	51533	713	23013
		357	1654	6811	51702	713	6342
		357	9282	6811	53820	713	6007
		357	1260	6811	54600	713	23352
		357	63035	6811	54726	713	5351
		357	554	6811	55342	713	51702
		357	140456	6811	55728	713	90529
		84804	284996	6811	57554	713	374955
		8636	6834	6811	57715	713	2517
		5435	7494	6811	79674	713	374977
		5435	6721	6811	79694	1006	4324
		5435	6122	6811	84033	10276	79723
		5435	5880	6811	282973	148022	10975
		5435	9647	267004	287	148022	113179
		5435	56666	267004	343	148022	26528
		5435	91289	267004	1073	148022	91304
		5351	80818	267004	1144	81037	10016
		5351	8718	267004	1523	7923	6499
		5351	23673	267004	1592	7923	5429
		5351	23013	267004	1776	7923	81797
		5351	6007	267004	2120	7923	5603
		5351	23352	267004	2166	8368	6499
		5351	54991	267004	2898	8368	81797
		2916	55521	267004	2957	8368	5603
		2916	117156	267004	3431	8368	7923
		2916	80230	267004	3758	2517	80818
		2916	5295	267004	4361	2517	8718
		2916	9260	267004	4919	2517	23673
		2916	4695	267004	5990	2517	23013
		2916	23286	267004	6197	2517	6007
		2916	23061	267004	6338	2517	23352
		2916	3101	267004	6721	2517	5351
		93986	11179	267004	7059	2517	51702
		93986	7472	267004	7450	2517	90529
		93986	5506	267004	7472	2517	374955
		93986	64101	267004	7556	2986	6872
		10580	114815	267004	7570	2986	6567
		3575	5562	267004	8563	2986	79836
		3575	25836	267004	9064	2986	5358
		131408	5984	267004	9411	2986	10178
		50	6721	267004	9462	2986	56180
		50	6122	267004	10016	2986	51438
		50	5880	267004	10564	2986	8471
		50	5435	267004	22795	2986	26280
		50	56666	267004	23061	140456	404281
		50	4627	267004	23224	140456	6322
		50	85377	267004	23236	140456	6197
		50	113828	267004	23286	140456	4810
		50	3957	267004	23499	140456	256714
		50	2033	267004	24141	140456	170062
		50	91289	267004	26038	140456	1756
		50	26286	267004	29109	80863	6499
		50	8542	267004	50485	80863	5429
		54848	93587	267004	51112	80863	81797
		54848	4790	267004	51438	80863	5603
		4696	6203	267004	51804	80863	7923
		7450	65125	267004	54475	80863	8368
		55818	83439	267004	55214	80863	116113
		55818	150483	267004	55296	5210	5364
		51361	6342	267004	55521	5210	51533
		51361	5563	267004	55728	3394	23174
		51361	4802	267004	55760	3394	58189
		51361	10489	267004	55876	5902	6899
		51361	127795	267004	56180	5902	91179
		51361	128218	267004	57192	51533	5364
		114885	11139	267004	57492	51350	5916
		114885	30849	267004	57692	9260	80230
		63035	7547	267004	65059	1894	10051
		63035	6872	267004	84215	1894	27333
		63035	6322	267004	84814	1894	64778
		63035	79836	267004	93986	1990	8914
		63035	139728	267004	125228	1990	5916
		63035	5358	267004	155061	1990	51350
		63035	57595	8914	375444	23101	131408
		63035	10178	55296	287	26269	7092
		63035	4810	55296	343	346	84215
		63035	55613	55296	1144	346	11129
		63035	56180	55296	1409	346	126248
		63035	10916	55296	1523	346	3991
		63035	51438	55296	1592	346	1406
		63035	4103	55296	2166	63967	90853
		63035	4100	55296	3758	63967	2899
		63035	8471	55296	5990	5270	6775
		63035	26280	55296	6338	5270	6772
		63035	2986	55296	7450	5270	6508
		63035	2705	55296	54600	57715	10579
		63035	1260	55296	55521	57715	10580
		63035	554	55296	55876	271	10451
		3101	55521	55296	56180	271	57535
		3101	117156	22843	343	219654	57178
		3101	80230	22843	1523	343450	23528
		3101	5295	22843	2167	2064	284119
		3101	9260	22843	3456	2064	3728
		3101	4695	22843	3741	2064	55876
		3101	23286	22843	3841	2064	2538
		3101	23061	22843	3973	51182	79723
		2350	741	22843	4919	51182	10276
		2350	11309	22843	4948	5506	11179
		2350	9986	22843	5009	5506	7472
		2350	25824	22843	5562	5506	10371
		2350	5138	22843	6775	2069	54726
		2350	9633	22843	7010	2069	54848
		138883	203328	22843	7267	11018	10975
		138883	6834	22843	10016	11018	148022
		138883	55342	22843	10160	11018	113179
		138883	8636	22843	10580	11018	26528
		138883	10558	22843	23352	11018	91304
		138883	84814	22843	23678	1040	4299
		63939	23626	22843	26269	1040	113510
		63939	10139	22843	51533	1144	54600
		1654	404281	22843	53820	1144	3032
		1654	7355	22843	54600	1144	11250
		1654	6322	22843	54726	643	23650
		1654	6197	22843	55342	643	79849
		1654	5638	22843	55728	643	1798
		1654	5009	22843	57554	91074	219749
		1654	4810	22843	57715	4771	7494
		1654	55613	22843	79674	865	29109
		1654	4128	22843	84033	79836	6567
		1654	10916	22843	282973	1592	9118
		1654	4007	1310	1909	3440	3456
		1654	256714	1310	7267	84258	9668
		1654	170062	1310	8368	170062	6872
		1654	1756	1310	8526	170062	6197
		1409	64699	1310	9152	170062	5638
		1409	386681	1310	11179	170062	5009
		1409	3772	1310	23456	170062	10916
		1409	3689	1310	26269	170062	2705
		1453	2837	1310	55728	170062	256714
		1453	7706	1310	60509	1756	79836
		1453	6426	1310	64778	1756	170062
		1453	23163	1310	65059	64755	9726
		1453	8526	1310	84899	64755	2521
		221074	79723	6499	3841	4810	6322
		3201	8887	55205	95	4810	6197
		79770	55521	55205	2166	4007	7355
		79770	117156	55205	5351	4007	5638
		79770	80230	55205	64778	4007	5009
		79770	5295	9282	7179	4007	4128
		79770	9260	7494	95	5563	4919
		79770	4695	7494	1608	5744	50838
		79770	23286	7494	1756	55554	9668
		79770	23061	7494	2166	55554	84258
		79770	3101	7494	2568	4928	7106
		79770	2916	7494	3551	121506	1911
		79770	64396	7494	5784	121506	8076
		79770	2568	7494	6197	121506	3945
		79770	56929	7494	8038	64396	80230
		79770	64411	7494	9633	64396	9260
		56929	55521	7494	10451	64396	23061
		56929	117156	7494	10916	64396	3101
		56929	80230	7494	53335	64396	2916
		56929	5295	7494	55110	146862	91608
		56929	9260	7494	55205	146862	256957
		56929	4695	7494	55614	170575	81628
		56929	23286	7494	57535	170575	221914
		56929	23061	7494	83439	51005	7627
		56929	3101	7494	85377	51005	7329
		56929	2916	7494	203328	51005	9093
		56929	64396	8542	6772	338321	6203
		56929	2568	8542	151636	338321	4696
		147463	55250	23174	5257	7472	11179
		147463	55197	23174	93986	1608	132112
		147463	22878	23174	219654	1608	5984
		147463	1837	914	286	1608	131408
		2033	6721	914	287	1608	23101
		2033	6122	914	343	1608	55214
		2033	5880	914	713	1608	1974
		2033	5435	914	1073	1608	1857
		2033	56666	914	1144	80324	7556
		2033	4627	914	1776	80018	8914
		2033	85377	914	2120	80018	11108
		2033	113828	914	2166	1260	139728
		2033	3957	914	2898	1260	57595
		2033	91289	914	3394	1260	4103
		54584	7494	914	3431	1260	4100
		54584	6899	914	3575	4843	94005
		54584	91179	914	3689	5138	11309
		54584	5902	914	3758	5138	9986
		54584	5625	914	4361	6426	7706
		54584	9647	914	4919	554	139728
		54584	4771	914	5788	554	57595
		54584	4627	914	5990	554	4103
		54584	27037	914	6614	554	4100
		51388	23174	914	6721	554	1260
		51388	58189	914	6772	64801	3290
		51388	3394	914	7059	64801	57657
		51388	29109	914	7450	64801	8443
		30818	150483	914	7453	64801	10712
		30818	55818	914	7556	64801	148789
		387119	64780	914	7570	134218	5562
		387119	8528	914	8563	134218	25836
		7917	6499	914	9056	134218	3575
		7917	81797	914	9064	126248	339327
		7917	5603	914	9462	126248	11129
		7917	7923	914	10564	5984	132112
		7917	8368	914	11309	84376	3551
		7917	80863	914	23179	103	5451
		283310	3747	914	23224	103	257044
		1767	25836	914	51112	103	317772
		1767	79072	914	53335	103	57657
		1767	3575	914	54848	103	115352
		50838	7450	914	55296	103	10712
		151636	11139	914	55876	103	64801
		151636	55254	914	56180	533	128218
		151636	114885	914	57492	5880	6899
		151636	2804	914	65059	5880	6721
		9647	7494	914	83439	5880	6122
		9647	6899	914	84215	5880	5902
		9647	91179	914	84814	5880	56666
		9647	5902	914	115352	5880	91289
		9647	5880	914	116986	90529	80818
		9647	5625	914	125228	90529	23673
		24141	6614	914	155061	90529	23013
		24141	54498	914	267004	90529	6007
		24141	23236	2167	3456	90529	23352
		55876	7706	2167	3741	90529	5351
		55876	6426	2167	53820	90529	51702
		55876	91608	2167	84033	4128	7355
		55876	284119	5407	7007	4128	5638
		55876	4763	5407	9759	4128	5009
		55876	3728	5407	55734	64411	4695
		2957	7453	10016	286	64411	23286
		2957	6547	10016	343	3741	65125
		2957	26037	10016	999	3741	7450
		2957	9369	10016	2167	3741	1911
		8907	7171	10016	2568	3741	8076
		8907	11018	10016	2898	253012	11179
		8907	54929	10016	3069	253012	7472
		54498	6614	10016	3456	253012	10371
		60370	114815	10016	3551	253012	5506
		60370	10580	10016	3741	26092	5788
		60370	57715	10016	3758	26092	5451
		60370	57178	10016	3841	55197	55250
		60370	84445	10016	3973	10916	404281
		60370	9118	10016	4843	10916	6872
		60370	1592	10016	4919	10916	6567
		60370	51076	10016	4948	10916	6197
		60370	219654	10016	5009	10916	5638
		55216	23650	10016	5451	10916	10178
		55216	84881	10016	5562	10916	55613
		55216	79849	10016	6338	10916	56180
		55216	4319	10016	6683	375444	5562
		55216	3758	10016	6721	375444	3575
		51076	114815	10016	6775	64778	10051
		51076	10580	10016	7010	64778	27333
		51076	57715	10016	7059	26286	6721
		51076	57178	10016	7150	26286	6122
		51076	84445	10016	7267	26286	5880
		51076	9118	10016	7556	26286	5435
		51076	1592	10016	10160	26286	56666
		3809	6203	10016	10564	26286	4627
		3809	4696	10016	10580	26286	85377
		3809	338321	10016	22795	26286	113828
		80818	54991	10016	22844	26286	3957
		3991	339327	10016	23061	26286	2033
		2263	10579	10016	23522	26286	91289
		2263	5407	10016	23678	91179	6899
		2263	9118	10016	30849	489	51763
		2263	282973	10016	51076	489	5338
		50485	54600	10016	51112	489	64359
		50485	7145	10016	51564	1837	55205
		50485	6775	10016	53820	1837	55250
		50485	6772	10016	54600	1837	55197
		50485	6744	10016	54726	221393	6005
		50485	2817	10016	55296	91289	56666
		51433	7556	10016	55342	287	4790
		51433	6249	10016	55521	287	54848
		51433	80324	10016	56180	287	2028
		51433	4440	10016	57715	7916	6499
		51433	27198	10016	65125	7916	5429
		51433	80018	10016	79072	7916	81797
		5638	404281	10016	84033	7916	5603
		5638	7355	10016	84215	7916	7923
		5638	6322	10016	125228	7916	8368
		5638	6197	10016	130872	7916	116113
		3689	386681	10016	155061	7916	80863
		5009	404281	7171	649	7916	221458
		5009	7355	7171	1301	7916	7917
		5009	6322	7171	1857	55760	10579
		5009	6197	7171	1909	55760	57715
		5009	5638	7171	2335	55760	84445
		10558	203328	7171	4627	55760	9118
		10558	55342	7171	4919	5925	11193
		4702	203328	7171	5358	64101	81628
		4702	6834	7171	8038	114571	79842
		4702	55342	7171	9260	114571	6811
		4702	8636	7171	9564	222389	79723
		4702	10558	7171	22795	222389	10276
		4702	138883	7171	51564	222389	51182
		4702	84814	7171	55205	222389	83641
		8518	6834	7171	284119	23673	80818
		8518	55342	8021	343	23673	8718
		8518	8636	8021	1008	6899	56666
		8518	138883	8021	1523	6899	91289
		8518	4702	8021	1909	92014	7016
		8518	84814	8021	2167	80304	3032
		58505	4790	8021	2568	4103	139728
		58505	54848	8021	3456	4103	57595
		58505	2028	8021	3741	1406	84215
		148789	8443	8021	3841	1406	11129
		148789	55248	8021	3973	1406	3991
		23352	80818	8021	4919	5335	7150
		23352	8718	8021	4948	6567	6872
		23352	23673	8021	5009	23163	2837
		23352	23013	8021	5562	6772	6775
		23352	6007	8021	6653	50937	84881
		23352	54991	8021	6775	5321	343450
		7145	54600	8021	7223	5321	6504
		7145	2817	8021	7267	5321	5788
		94005	284119	8021	7498	91304	10975
		8471	7547	8021	8518	91304	113179
		8471	404281	8021	8897	91304	26528
		8471	6872	8021	10016	26280	7547
		8471	6567	8021	10142	26280	79836
		8471	6322	8021	10160	26280	8471
		8471	6197	8021	10580	8443	3290
		8471	79836	8021	22843	95	5364
		8471	139728	8021	23678	95	51533
		8471	5358	8021	26269	95	5210
		8471	57595	8021	51533	95	26060
		8471	10178	8021	51702	8076	65125
		8471	4810	8021	53820	8076	7450
		8471	56180	8021	54600	8076	50838
		8471	10916	8021	54726	8076	1911
		8471	51438	8021	55342	51438	6567
		8471	4103	8021	55728	51438	139728
		8471	4100	8021	57554	51438	57595
		8471	4007	8021	57715	51438	10178
		8471	1260	8021	64881	51438	56180
		8471	554	8021	79674	51438	10916
		374977	6342	8021	84033	51438	4103
		374977	5563	8021	282973	51438	4100
		374977	4802	23301	2166	51438	1260
		374977	10489	160897	865	51438	554
		374977	127795	160897	1894	11129	84215
		374977	128218	160897	5984	8864	2817
		374977	51361	160897	6197	57535	10451
		6775	7145	160897	6683	6582	6950
		27250	114815	160897	6950	116840	5338
		63926	6614	160897	10051	116840	5187
		63926	54498	160897	11177	54929	7171
		63926	23236	160897	51167	155061	81628
		63926	24141	160897	51388	155061	221914
		63926	8455	160897	51564	155061	170575
		2521	9726	160897	55015	9633	9986
		2521	79801	160897	55110	9633	5138
		5625	7494	160897	64778	286	3551
		5625	6899	282973	1523	286	84376
		5625	91179	282973	2167	3141	7267
		5625	5902	282973	3456	8455	6614
		6416	51763	282973	3741	8455	54498
		6416	5338	282973	3841	57192	10975
		6416	5187	282973	3973	57192	148022
		6416	64359	282973	4919	57192	11018
		23127	343450	282973	4948	57192	10045
		23127	5788	282973	5009	57192	113179
		23127	5451	282973	6775	57192	26528
		23127	5321	282973	7267	57192	91304
		23127	26092	282973	10016
		8291	83439	282973	10160
		8291	55818	282973	10580
		27198	7556	282973	23678
		27198	6249	282973	53820
		27198	80324	282973	54726
		27198	4440	282973	55342
		57084	9152	282973	57715
		1911	65125	282973	79674
		1911	7450	90853	649
		1911	50838	8718	10343
		10564	90203	8718	51314
		10564	79183	432	286
		5295	55521	432	287
		5295	80230	432	343
		113510	4299	432	435
		55110	7450	432	914
		55110	50838	432	1040
		55110	1911	432	1073
		55110	8076	432	1144
		55110	121506	432	1409
		5788	23528	432	1523
		5788	343450	432	1608
		3728	7706	432	1756
		3728	6426	432	1776
		3728	91608	432	1798
		3728	284119	432	2120
		3728	94005	432	2166
		3728	4843	432	2898
		3728	4763	432	2957
		23033	79694	432	3431
		57657	6944	432	3758
		57657	317772	432	4361
		64881	5100	432	4919
		56287	3973	432	5990
		9031	81628	432	6197
		9031	10371	432	6338
		9031	253012	432	6721
		9031	221914	432	7059
		57492	6950	432	7450
		8999	4299	432	7472
		8999	113510	432	7556
		8999	9908	432	7570
		8999	2069	432	8563
		8999	1040	432	8899
		81494	23528	432	9064
		81494	343450	432	9411
		81494	5788	432	9462
		81494	5451	432	10016
		81494	5321	432	10564
		81494	3290	432	22795
		81494	8443	432	23061
		81494	23127	432	23224
		81494	55248	432	23236
		113179	10975	432	23286
		55342	203328	432	23499
		55342	6834	432	23650
		55342	8636	432	24141
		55342	84814	432	26038
		10270	7171	432	29109
		10270	11018	432	50485
		10270	54929	432	51112
		10270	8907	432	51438
		3032	6683	432	53335
		3032	79677	432	54848
		3032	3973	432	55296
		256957	91608	432	55521
		256957	284119	432	55728
		256957	4763	432	55760
		256957	3728	432	55876
		256957	55876	432	56180
		256957	2538	432	57447
		256957	124989	432	57492
		325	6504	432	57692
		325	5451	432	65059
		325	115352	432	83439
		2804	11139	432	84215
		2804	55254	432	84814
		2804	30849	432	93986
		2804	114885	432	114788
		79072	10016	432	125228
		116113	340205	432	155061
		116113	54210	432	219749
		116113	83741	432	222389
		116113	6005	432	267004
		116113	5429	6197	287
		5603	6499	6197	343
		5603	81797	6197	865
		114788	10940	6197	1144
		114788	286053	6197	1523
		6007	80818	6197	1608
		6007	23673	6197	1776
		6007	23013	6197	2120
		117156	55521	6197	2166
		26060	5364	6197	2957
		26060	51533	6197	3101
		26060	5210	6197	3431
		26060	54995	6197	3758
		26060	9940	6197	4919
		11177	9056	6197	5562
		11177	55015	6197	5990
		11177	22795	6197	6338
		11177	4792	6197	6721
		11177	57447	6197	6916
		11177	117153	6197	6950
		11177	1073	6197	7059
		11177	145447	6197	7450
		11177	161424	6197	7556
		113828	6721	6197	7570
		113828	6122	6197	8899
		113828	5880	6197	9064
		113828	5435	6197	9462
		113828	56666	6197	10564
		113828	4627	6197	10916
		113828	85377	6197	22795
		113828	91289	6197	23224
		22844	7016	6197	50485
		22844	92014	6197	51112
		22878	55205	6197	51388
		22878	55250	6197	51438
		22878	55197	6197	51564
		8528	64780	6197	54848
		136647	51314	6197	55214
		137872	23678	6197	55296
		137872	2831	6197	55521
		2538	7706	6197	55614
		2538	6426	6197	55750
		2538	91608	6197	55760
		2538	284119	6197	55876
		2538	94005	6197	56180
		2538	4843	6197	57535
		2538	4763	6197	64778
		2538	3728	6197	84215
		2538	55876	6197	84814
		2538	23163	6197	125228
		8320	9901	6197	203328
		8320	5364	1770	1472
		8320	51533	1770	3440
		8320	5210	1770	3841
		8320	54995	1770	92014
		595	741	4919	286
		595	11309	4919	287
		595	9986	4919	343
		595	25824	4919	1144
		595	5138	4919	1409
		595	9633	4919	1776
		595	2350	4919	2120
		79183	90203	4919	2166
		10480	57084	4919	2167
		996	7706	4919	2568
		996	6426	4919	2898
		996	91608	4919	3456
		996	284119	4919	3680
		996	4763	4919	3741
		996	3728	4919	3758
		996	55876	4919	3841
		996	2538	4919	5009
		996	124989	4919	5358
		996	256957	4919	5562
		996	2064	4919	5625
		996	8526	4919	5990
		996	146862	4919	6338
		84899	259232	4919	6721
		1857	5984	4919	7010
		1857	131408	4919	7059
		1857	23101	4919	7267
		1857	27333	4919	7450
		1857	8087	4919	7556
		1857	64778	4919	7570
		1857	1974	4919	8038
		1857	1894	4919	8563
		7223	11193	4919	9411
		55183	5270	4919	9462
		1472	81502	4919	10564
		2166	6342	4919	10580
		2166	5563	4919	22795
		2166	4802	4919	23179
		2166	10489	4919	23224
		2166	127795	4919	23301
		2166	128218	4919	23678
		2166	51361	4919	53335
		2166	2899	4919	53820
		2166	374977	4919	54848
		55613	7547	4919	55205
		55613	404281	4919	55296
		55613	6872	4919	56180
		55613	7355	4919	57447
		55613	6567	4919	57715
		55613	6322	4919	64778
		55613	6197	4919	83439
		55613	79836	4919	84033
		55613	5638	4919	84215
		55613	139728	4919	84814
		55613	5358	4919	93986
		55613	57595	4919	125228
		55613	5009	4919	154043
		55613	10178	4919	155061
		55613	4810	4919	222389
		55613	4103	4919	284119
		55613	4100	4695	1756
		55613	1260	4695	2166
		55613	554	4695	2568
		81797	6499	4695	4696
		256714	7547	4695	4919
		256714	404281	4695	5321
		256714	6872	4695	5358
		256714	7355	4695	8038
		256714	6567	4695	23301
		256714	6322	4695	23650
		256714	6197	4695	53335
		256714	5638	4695	55205
		256714	139728	4695	64778
		256714	57595	4695	83439
		256714	5009	50649	53335
		256714	10178	9462	287
		256714	4810	9462	343
		256714	55613	9462	1144
		256714	4128	9462	1523
		256714	10916	9462	1592
		256714	51438	9462	1776
		256714	4103	9462	2120
		256714	4100	9462	2166
		256714	4007	9462	2957
		256714	8471	9462	3431
		256714	26280	9462	3758
		256714	2986	9462	4361
		256714	2705	9462	5990
		256714	1260	9462	6338
		256714	554	9462	6721
		53820	7267	9462	7450
		53820	3141	9462	7556
		713	80818	9462	9369
		713	8718	9462	10564
		713	23673	9462	22795
		713	23013	9462	23224
		713	6007	9462	51438
		713	23352	9462	54475
		713	5351	9462	54600
		713	51702	9462	54848
		713	90529	9462	55214
		713	374955	9462	55296
		713	2517	9462	55521
		713	54991	9462	55760
		1006	6559	9462	55876
		1006	84166	9462	56180
		1006	4324	9462	84814
		1006	29109	9462	93986
		80230	55521	9462	222389
		80230	117156	24149	55818
		148022	10975	999	4843
		148022	113179	999	8021
		148022	26528	999	23224
		148022	91304	2335	649
		81037	10016	55521	1144
		81037	79072	55521	1523
		7923	6499	55521	2166
		7923	81797	55521	5990
		7923	5603	55521	56180
		8368	6499	5100	1756
		8368	81797	5100	2166
		8368	5603	5100	2568
		8368	7923	5100	5321
		2517	80818	5100	5902
		2517	8718	5100	5984
		2517	23673	5100	7494
		2517	23013	5100	8291
		2517	6007	5100	10451
		2517	23352	5100	10916
		2517	5351	5100	25975
		2517	51702	5100	27250
		2517	90529	5100	53335
		2517	374955	5100	55614
		2517	54991	5100	83439
		2986	7547	5100	85377
		2986	404281	5100	203328
		2986	6872	1798	56180
		2986	6567	27333	2120
		2986	6322	27333	7150
		2986	6197	79694	343
		2986	79836	79694	1008
		2986	139728	79694	1523
		2986	5358	79694	1608
		2986	57595	79694	1909
		2986	10178	79694	2167
		2986	4810	79694	3456
		2986	56180	79694	3741
		2986	10916	79694	3841
		2986	51438	79694	3973
		2986	4103	79694	4128
		2986	4100	79694	4919
		2986	4007	79694	4948
		2986	8471	79694	5009
		2986	26280	79694	5562
		2986	1260	79694	6775
		2986	554	79694	7010
		140456	7547	79694	7223
		140456	404281	79694	7267
		140456	6872	79694	7498
		140456	7355	79694	8021
		140456	6567	79694	8518
		140456	6322	79694	8897
		140456	6197	79694	10016
		140456	79836	79694	10142
		140456	5638	79694	10160
		140456	139728	79694	10580
		140456	5358	79694	22843
		140456	57595	79694	23352
		140456	5009	79694	23678
		140456	10178	79694	51533
		140456	4810	79694	51702
		140456	55613	79694	53820
		140456	56180	79694	54600
		140456	4128	79694	54726
		140456	10916	79694	55342
		140456	51438	79694	55728
		140456	4103	79694	57554
		140456	4100	79694	57715
		140456	4007	79694	79674
		140456	8471	79694	84033
		140456	26280	79694	282973
		140456	2986	9744	2538
		140456	2705	9744	23224
		140456	256714	9744	51564
		140456	170062	9744	60509
		140456	1756	9744	115352
		140456	1654	9817	11018
		140456	9282	6614	713
		140456	1260	6614	9759
		140456	63035	58189	4627
		140456	554	58189	5358
		3747	8914	58189	9260
		80863	6499	58189	284119
		80863	81797	8526	1756
		80863	5603	8526	5562
		80863	7923	8526	8518
		80863	8368	8526	10142
		5210	9901	8526	54726
		5210	5364	8526	147463
		5210	51533	84033	3741
		220929	219749	84033	3841
		3394	23174	84033	23678
		3394	58189	84033	53820
		5902	7494	10579	3440
		5902	6899	10579	23352
		5902	91179	10579	54600
		51533	5364	10579	55760
		51350	8914	5187	5984
		51350	5916	5187	6426
		9260	55521	5187	8914
		9260	117156	5187	51564
		9260	80230	164781	5651
		9260	5295	5562	343
		1894	5984	5562	2167
		1894	131408	5562	3456
		1894	23101	5562	3741
		1894	27333	5562	5009
		1894	8087	5562	7267
		1894	64778	5562	10580
		1894	1974	5562	23678
		1990	8914	5562	53820
		1990	5916	5562	54600
		1990	51350	5562	57715
		1990	51564	5562	84033
		2557	55728	1301	649
		23101	5984	1301	2335
		23101	131408	1301	5924
		26269	339976	1301	7472
		346	84215	1301	8038
		346	9668	1301	8076
		346	84258	1301	22795
		346	11129	8886	1756
		346	55554	8482	9759
		346	1406	8482	58189
		7706	2837	1073	286
		63967	4802	1073	287
		63967	10489	1073	343
		63967	128218	1073	1144
		63967	2899	1073	1523
		63967	2166	1073	1776
		5270	7145	1073	2120
		5270	6775	1073	2166
		5270	6772	1073	2898
		5270	6744	1073	2957
		5270	50485	1073	3431
		5270	6508	1073	3758
		3290	23528	1073	4361
		3290	343450	1073	5990
		3290	5788	1073	6197
		3290	5321	1073	6338
		3290	142	1073	6721
		57715	114815	1073	7059
		57715	10580	1073	7450
		271	10451	1073	7556
		271	57535	1073	7570
		271	914	1073	8563
		219654	10580	1073	9064
		219654	57715	1073	9462
		219654	57178	1073	10564
		219654	84445	1073	22795
		219654	1592	1073	23224
		219654	51076	1073	29109
		343450	23528	1073	51564
		2064	7706	1073	55214
		2064	6426	1073	55296
		2064	91608	1073	55521
		2064	284119	1073	55876
		2064	4763	1073	56180
		2064	3728	1073	65059
		2064	55876	1073	84215
		2064	23163	1073	84814
		2064	2538	1073	125228
		2064	124989	1073	155061
		2064	256957	3945	1608
		26037	7453	3945	1756
		26037	6547	3945	2120
		4802	6342	3945	2166
		4802	5563	3945	2568
		51182	79723	3945	4695
		51182	221074	3945	4919
		5506	11179	3945	5100
		5506	7472	3945	5321
		6744	7145	3945	6197
		6744	6775	3945	7494
		6744	6772	3945	10451
		2069	4299	3945	23301
		2069	113510	3945	25975
		2069	9908	3945	53335
		11018	7171	3945	55205
		148	4741	3945	55614
		148	649	3945	57535
		51564	8914	3945	64778
		51564	5916	3945	79723
		51564	51350	3945	83439
		1040	4299	3945	85377
		1040	113510	8087	1894
		1040	9908	8087	10051
		1040	2069	8087	63939
		1144	54600	8087	79677
		1144	7145	11108	9633
		1144	50485	11108	10051
		1144	6508	11108	10451
		1144	5270	203328	2166
		1144	29789	203328	2317
		1144	8864	203328	23678
		1144	2817	203328	53335
		1144	2335	84814	287
		1144	164781	84814	343
		1144	1373	84814	1144
		643	23650	84814	1523
		643	84881	84814	1543
		643	79849	84814	2120
		643	3758	84814	2166
		643	55216	84814	3758
		643	1798	84814	5990
		643	50937	84814	6338
		4916	8482	84814	7450
		6249	7556	84814	55296
		6249	80324	84814	55521
		91074	219749	84814	56180
		91074	220929	23061	286
		4771	7494	23061	287
		4771	6899	23061	343
		4771	91179	23061	435
		4771	6122	23061	1073
		4771	5902	23061	1144
		4771	5880	23061	1776
		4771	5625	23061	2120
		4771	9647	23061	2166
		4771	5435	23061	2898
		865	23174	23061	3431
		865	58189	23061	3758
		865	6559	23061	4128
		865	84166	23061	4361
		865	4324	23061	5990
		865	3394	23061	6197
		865	29109	23061	6338
		865	51388	23061	6721
		865	1006	23061	7059
		865	999	23061	7450
		79836	7547	23061	7472
		79836	6872	23061	7556
		79836	6567	23061	7570
		79836	6322	23061	8563
		79836	139728	23061	8899
		79836	57595	23061	9064
		79836	4103	23061	9462
		79836	4100	23061	9901
		79836	1260	23061	10564
		79836	554	23061	22795
		84881	23650	23061	23224
		1592	114815	23061	23499
		1592	10580	23061	24141
		1592	57715	23061	26038
		1592	57178	23061	51076
		1592	84445	23061	51112
		1592	9118	23061	51564
		3440	7010	23061	54600
		3440	3456	23061	55214
		84258	84215	23061	55296
		84258	9668	23061	55728
		84258	6203	23061	55760
		84258	4696	23061	55876
		84258	338321	23061	56180
		84258	3809	23061	57492
		170062	404281	23061	57692
		170062	7355	23061	65059
		170062	6322	23061	65125
		170062	6197	23061	84215
		170062	5638	23061	84814
		170062	5009	23061	93986
		170062	4810	23061	125228
		170062	55613	23061	155061
		170062	4128	348654	1894
		170062	10916	348654	8864
		170062	4007	348654	10051
		170062	256714	348654	55110
		9564	23174	348654	79677
		9564	58189	348654	148789
		9564	3394	29109	287
		9564	29109	29109	435
		9564	51388	29109	1776
		9564	999	29109	2120
		9564	865	29109	2166
		55750	6916	29109	3431
		3983	10579	29109	5990
		3983	114815	29109	6197
		3983	5407	29109	6721
		3983	9118	29109	7059
		3983	2263	29109	7556
		3983	55760	29109	7570
		3983	56647	29109	9064
		1756	404281	29109	9462
		1756	7355	29109	10564
		1756	6322	29109	22795
		1756	6197	29109	50485
		1756	5638	29109	55296
		1756	5009	29109	55760
		1756	4810	29109	56180
		1756	55613	29109	84814
		1756	4128	29109	125228
		1756	10916	29109	222389
		1756	4007	4763	157680
		1756	256714	9118	54600
		1756	170062	7570	287
		64755	9726	7570	343
		64755	79801	7570	1144
		64755	2521	7570	1409
		284119	7706	7570	1523
		284119	6426	7570	1592
		284119	91608	7570	1776
		4810	7547	7570	2120
		4810	404281	7570	2166
		4810	6872	7570	2957
		4810	7355	7570	3431
		4810	6567	7570	3758
		4810	6322	7570	4361
		4810	6197	7570	5990
		4810	79836	7570	6338
		4810	5638	7570	6721
		4810	139728	7570	7450
		4810	5358	7570	7556
		4810	57595	7570	9411
		4810	5009	7570	9462
		4810	10178	7570	10564
		4810	4103	7570	11227
		4810	4100	7570	22795
		4810	1260	7570	23224
		4810	554	7570	23236
		1983	7453	7570	54600
		1983	2957	7570	54848
		4007	7547	7570	55214
		4007	404281	7570	55296
		4007	6872	7570	55521
		4007	7355	7570	55728
		4007	6567	7570	55760
		4007	6322	7570	55876
		4007	6197	7570	56180
		4007	5638	7570	64755
		4007	139728	7570	83439
		4007	57595	7570	84215
		4007	5009	7570	84814
		4007	10178	7570	93986
		4007	4810	7570	125228
		4007	55613	7570	154043
		4007	4128	7570	222389
		4007	10916	7570	284119
		4007	51438	6005	22982
		4007	4103	7556	287
		4007	4100	7556	343
		4007	1260	7556	1144
		4007	554	7556	1409
		5358	7547	7556	1523
		5358	6872	7556	1592
		5358	6567	7556	2120
		5358	6322	7556	2166
		5358	79836	7556	2957
		5358	139728	7556	3431
		5358	57595	7556	3758
		5358	4103	7556	5990
		5358	4100	7556	6338
		5358	1260	7556	6721
		5358	554	7556	7450
		5563	6342	7556	10564
		128218	6342	7556	22795
		128218	5563	7556	23224
		128218	4802	7556	23236
		128218	10489	7556	54475
		128218	127795	7556	54600
		55554	84215	7556	54848
		55554	9668	7556	55214
		55554	84258	7556	55296
		55554	11129	7556	55521
		55554	6203	7556	55760
		55554	4696	7556	55876
		55554	338321	7556	56180
		55554	3809	7556	79694
		4928	7106	7556	83439
		121506	50838	7556	84814
		121506	3945	7556	93986
		64396	55521	7556	154043
		64396	117156	7556	222389
		64396	80230	55254	30849
		64396	5295	55254	222389
		64396	9260	85377	2166
		64396	4695	85377	5351
		64396	23286	85377	5435
		64396	23061	85377	10975
		64396	3101	85377	25975
		64396	2916	85377	53335
		146862	91608	11250	3440
		146862	284119	11250	10142
		146862	4763	11250	54600
		146862	3728	11250	57724
		146862	55876	11250	79674
		146862	2538	65125	2120
		146862	124989	65125	7092
		146862	256957	65125	7150
		146862	2064	65125	7157
		170575	55750	65125	8897
		51005	7627	65125	51564
		51005	7329	65125	57178
		51005	9093	65125	60509
		7355	404281	65125	148789
		404281	7547	987	1608
		404281	139728	987	4299
		404281	57595	987	6197
		404281	4103	987	7494
		404281	4100	987	8291
		404281	1260	987	8864
		404281	554	987	9633
		286053	10940	987	10451
		338321	6203	987	10916
		338321	4696	987	57535
		7472	11179	987	64778
		6547	7453	987	157680
		1608	5984	5338	1756
		1608	131408	5338	1909
		1608	23101	5338	3741
		1608	27333	5338	4919
		1608	8087	5338	4948
		1608	64778	5338	5562
		1608	1974	5338	7157
		1608	1894	5338	7498
		1608	1857	5338	8518
		80324	7556	5338	8526
		5464	159195	5338	8897
		5464	57178	5338	10016
		80018	6249	5338	10142
		80018	11108	5338	10160
		80018	4440	5338	22843
		80018	27198	5338	57554
		1260	139728	5338	282973
		1260	57595	83641	9824
		1260	4103	83439	287
		1260	4100	83439	343
		4843	284119	83439	1144
		4843	94005	83439	1409
		5138	11309	83439	2120
		6508	54600	83439	2166
		6508	7145	83439	3680
		6508	6775	83439	3758
		6508	6772	83439	5625
		6508	6744	83439	5990
		6508	50485	83439	7450
		6508	2817	83439	23179
		6426	2837	83439	53335
		6426	7706	83439	55205
		10160	259232	83439	55296
		10160	160897	83439	56180
		10160	84899	83439	64778
		554	139728	83439	84814
		554	57595	83439	93986
		554	4103	83439	284119
		554	4100	7010	2167
		554	1260	7010	3456
		64801	23528	7010	3741
		64801	5788	7010	5009
		64801	142	7010	7267
		64801	3290	7010	23678
		64801	8443	7010	53820
		64801	55248	84445	6683
		134218	5562	84445	7106
		134218	25836	83548	5925
		134218	3575	83548	5990
		134218	375444	83548	8907
		9369	7453	83548	11193
		9369	6547	83548	92014
		9369	26037	10371	51112
		5984	348793	1359	343
		5984	132112	1359	1776
		5984	2814	1359	2898
		84376	3551	1359	3758
		1373	7145	1359	5990
		1373	6775	1359	7059
		1373	6772	1359	7450
		1373	6744	1359	8563
		1373	50485	1359	9462
		1373	6508	1359	22795
		1373	5270	1359	23224
		1373	29789	1359	55296
		1373	2335	1359	57492
		1373	164781	1359	57692
		103	6944	1359	84215
		103	317772	1359	93986
		103	57657	1359	155061
		103	115352	1359	219654
		103	10712	1180	1406
		6721	56666	8038	95
		6721	91289	8038	649
		533	6342	8038	2335
		533	5563	8038	5924
		533	4802	8038	9260
		533	10489	8038	22795
		533	127795	8038	55205
		533	128218	8038	83439
		533	51361	8038	284119
		533	2899	51692	51182
		533	374977	57447	286
		533	2166	57447	1776
		533	63967	57447	2120
		5880	7494	57447	3680
		5880	6721	57447	5990
		5880	6122	57447	6721
		5880	56666	57447	7059
		5880	91289	57447	7450
		90529	80818	57447	7570
		90529	8718	57447	10564
		90529	23673	57447	51112
		90529	23013	57447	53335
		90529	6007	57447	55296
		90529	23352	57447	83439
		90529	5351	57447	84814
		90529	51702	57447	222389
		90529	54991	55214	343
		4128	404281	55214	1144
		4128	7355	55214	1756
		4128	6322	55214	2166
		4128	6197	55214	3758
		4128	5638	55214	5990
		4128	5009	55214	55296
		4128	4810	55214	55521
		4128	55613	55214	55876
		64411	55521	55214	56180
		64411	117156	55214	84814
		64411	80230	2898	287
		64411	5295	2898	343
		64411	9260	2898	1144
		64411	4695	2898	1409
		64411	23286	2898	1523
		64411	23061	2898	1592
		64411	3101	2898	1776
		64411	2916	2898	2120
		64411	64396	2898	2166
		64411	2568	2898	2957
		64411	56929	2898	3431
		3741	65125	2898	3758
		3741	7450	2898	4361
		3741	1911	2898	5990
		3741	8076	2898	6197
		253012	81628	2898	6338
		253012	10371	2898	6721
		55197	55250	2898	7059
		10916	7547	2898	7450
		10916	404281	2898	7556
		10916	6872	2898	7570
		10916	7355	2898	9064
		10916	6567	2898	9369
		10916	6322	2898	9411
		10916	6197	2898	9462
		10916	79836	2898	10564
		10916	5638	2898	22795
		10916	139728	2898	23224
		10916	5358	2898	23236
		10916	57595	2898	29109
		10916	5009	2898	50485
		10916	10178	2898	51438
		10916	4810	2898	54475
		10916	55613	2898	54600
		10916	56180	2898	54848
		10916	4128	2898	55214
		10916	4103	2898	55296
		10916	4100	2898	55521
		10916	1260	2898	55728
		10916	554	2898	55760
		9986	741	2898	55876
		649	4741	2898	56180
		375444	5562	2898	57192
		375444	25836	2898	65059
		375444	3575	2898	83439
		23286	55521	2898	84215
		23286	117156	2898	84814
		23286	80230	2898	93986
		23286	5295	2898	125228
		23286	9260	2898	154043
		23286	4695	2898	222389
		64778	5984	157680	64778
		64778	131408	55959	22795
		64778	23101	79801	1006
		64778	27333	79801	1894
		64778	8087	79801	5984
		26286	6721	79801	6197
		26286	6122	79801	6426
		26286	5880	79801	51388
		26286	5435	79801	51564
		26286	56666	79801	79723
		26286	4627	79801	219654
		26286	85377	79801	375444
		26286	113828	257044	4843
		26286	3957	25975	3101
		26286	2033	25975	3575
		26286	91289	25975	64778
		145447	55015	1909	343
		145447	22795	1909	1523
		145447	4792	1909	1608
		145447	1073	1909	2167
		9908	4299	1909	2335
		9908	113510	1909	3456
		91179	7494	1909	3741
		91179	6899	1909	3841
		489	51763	1909	3973
		489	5338	1909	4919
		489	5187	1909	4948
		489	64359	1909	5009
		489	6416	1909	5562
		489	116840	1909	5924
		1837	55205	1909	6775
		1837	55250	1909	7010
		1837	55197	1909	7267
		1837	22878	1909	8038
		6872	7547	1909	9260
		6872	404281	1909	10016
		6872	139728	1909	10160
		6872	57595	1909	10580
		6872	4103	1909	22795
		6872	4100	1909	22843
		6872	1260	1909	23174
		6872	554	1909	23352
		91289	56666	1909	23678
		84215	6203	1909	26269
		84215	4696	1909	27122
		84215	338321	1909	51533
		84215	3809	1909	53820
		9824	4948	1909	54600
		54995	9901	1909	54726
		54995	5364	1909	55342
		54995	51533	1909	55728
		54995	5210	1909	57554
		25836	5562	1909	57715
		287	54848	1909	79674
		287	2028	1909	84033
		287	58505	1909	219654
		7547	139728	1909	282973
		7547	57595	357	286
		7547	4103	357	287
		7547	4100	357	343
		7547	1260	357	432
		7547	554	357	1073
		7916	6499	357	1144
		7916	81797	357	1776
		7916	5603	357	2120
		7916	7923	357	2166
		7916	8368	357	2898
		7916	80863	357	2957
		7916	7917	357	3431
		54916	7453	357	3758
		54916	6547	357	4361
		54916	26037	357	5990
		54916	9369	357	6197
		54916	22795	357	6338
		54916	2957	357	6721
		54916	1983	357	6916
		54916	145447	357	7059
		55760	10579	357	7450
		55760	5407	357	7472
		55760	2263	357	7556
		55760	282973	357	7570
		23236	6614	357	8563
		23236	54498	357	9064
		9472	9056	357	9462
		9472	55015	357	10564
		9472	4792	357	22795
		9472	57447	357	23061
		9472	1073	357	23224
		9472	161424	357	23499
		9472	11177	357	24141
		5925	11193	357	51112
		64101	11179	357	51804
		64101	7472	357	54600
		64101	5506	357	54848
		114571	79842	357	55214
		114571	6811	357	55296
		222389	79723	357	55521
		222389	51182	357	56180
		222389	83641	357	57492
		23673	80818	357	57692
		6899	7494	357	84215
		92014	7016	357	84814
		80304	6683	357	93986
		80304	79677	357	125228
		80304	3973	357	155061
		80304	3032	357	219749
		4103	139728	357	222389
		4103	57595	357	267004
		1406	84215	7092	2817
		1406	9668	8636	741
		1406	84258	5435	6950
		1406	11129	1008	1523
		1406	6203	1008	1909
		1406	4696	1008	3456
		1406	338321	1008	3741
		1406	55554	1008	4919
		1406	3809	1008	4948
		5335	7150	1008	5562
		6567	7547	1008	7267
		6567	404281	1008	7498
		6567	6872	1008	10016
		6567	139728	1008	22843
		6567	57595	1008	23352
		6567	4103	1008	51533
		6567	4100	1008	51702
		6567	1260	1008	53820
		6567	554	1008	54726
		23163	2837	1008	55342
		23163	7706	1008	57554
		23163	6426	1008	84033
		23163	284119	5351	64778
		23163	3728	3680	2166
		23163	55876	3680	2934
		6772	7145	3680	7450
		6772	6775	3680	23179
		3456	7010	3680	53335
		50937	23650	3680	284119
		50937	84881	93986	287
		50937	79849	93986	343
		50937	3758	93986	1144
		50937	55216	93986	2120
		50937	1798	93986	2166
		5321	23528	93986	3758
		5321	343450	93986	5990
		5321	5788	93986	6338
		5321	5451	93986	7450
		55015	9056	93986	54600
		91304	10975	93986	54848
		91304	113179	93986	55296
		91304	26528	93986	55521
		26280	7547	93986	56180
		26280	404281	93986	84814
		26280	6872	93986	219654
		26280	6567	93986	284119
		26280	6322	34	1386
		26280	6197	10580	2167
		26280	79836	10580	3456
		26280	139728	10580	3741
		26280	5358	10580	4627
		26280	57595	10580	5009
		26280	10178	10580	7450
		26280	4810	10580	7917
		26280	56180	10580	23033
		26280	10916	10580	23236
		26280	51438	10580	23456
		26280	4103	10580	54600
		26280	4100	10580	57715
		26280	4007	10580	92014
		26280	8471	10580	219654
		26280	1260	10580	259282
		26280	554	6683	34
		8443	23528	6683	865
		8443	343450	6683	1386
		8443	5788	6683	2538
		8443	142	6683	5257
		8443	3290	6683	6950
		3758	23650	6683	8907
		3758	84881	6683	23301
		3758	79849	6683	55818
		57178	159195	6683	64778
		57178	10580	6683	65125
		57178	57715	6683	92014
		95	5364	6683	130872
		95	51533	9411	287
		95	5210	9411	343
		95	54995	9411	1144
		95	8320	9411	1472
		95	9940	9411	1776
		95	26060	9411	2120
		8076	65125	9411	2166
		8076	7450	9411	3431
		8076	50838	9411	3758
		8076	1911	9411	5990
		22795	55015	9411	6721
		51438	7547	9411	7450
		51438	404281	9411	7556
		51438	6872	9411	9462
		51438	6567	9411	10564
		51438	6322	9411	22795
		51438	6197	9411	23224
		51438	79836	9411	55296
		51438	139728	9411	56180
		51438	5358	9411	84814
		51438	57595	9411	93986
		51438	10178	3431	287
		51438	4810	3431	343
		51438	55613	3431	435
		51438	56180	3431	1144
		51438	10916	3431	2120
		51438	4103	3431	2166
		51438	4100	3431	3758
		51438	1260	3431	5990
		51438	554	3431	6338
		11129	84215	3431	6772
		11129	9668	3431	7450
		11129	84258	3431	9369
		8864	54600	3431	51564
		8864	7145	3431	54600
		8864	50485	3431	55214
		8864	6508	3431	55296
		8864	2817	3431	55728
		161424	9056	3431	55760
		161424	55015	3431	55876
		161424	4792	3431	56180
		161424	57447	3431	84166
		161424	1073	3431	84814
		57535	10451	3431	151636
[truncated: 2,887 more rows]
